# Supplementary material for: Patients with obstructive sleep apnea have suppressed levels of soluble cytokine receptors involved in neurodegenerative disease, but normal levels with airways therapy
Source: Sleep Breath. 2020 Oct 9;25(3):1641–53. doi: 10.1007/s11325-020-02205-y (PMC8376707; doi:10.1007/s11325-020-02205-y)
Supplement: Supplementary file 1 — (XLSX 179 kb) [file 11325_2020_2205_MOESM1_ESM.xlsx]

## Sheet: gp130
Analyte	Type	Well	Patient	NCP/CP/CI	Hypertension heart disease	Age	Gender	Race/Ethnicity	BMI	Outlier	FI	FI - Bkgd	Conc in Range	Obs Conc	Dilution	Date_visit	DOB	Height (cm)	Weight (kg)	Neck Circumference (cm)	Waist Circumference (cm)	Hip Circumference (cm)	Hip-to-waist ratio	Past year weight gain (lbs)	Avg blood pressure	Avg heart rate	Chronic Illness #1	Chronic Illness #2	Chronic Illness #3	Chronic Illness #4	Chronic Illness #5	Chronic Illness #6	Date_sleep	Shift Work? (Y/N)	Years shift work	Sleep apnea? (Y/N)	Epworth Sleepiness Score	MMAS-8 score	Sleep study results obtained (Y/N)?	Date of sleep study	AHI	% time SaO2<90 (min)	SaO2 Low	% Delta sleep	Treatment plan	Treatment plan adherence	Compliant?	Date_lab	Glucose
Hu gp130 (14)	X1	C3	EPI-20	NCP	No	58	F	White/Caucasian	27.3	0	8599.5	8565	15716.3	15716.3	4	2017-08-31 20:00:00	1959-07-31 20:00:00	172.1	80.8	34.3	88.5	105.3	0.85	0 lbs.	96/60	61	Hypothyroidism	Glaucoma	Genital herpes	Situational Depression	0	0	2017-08-31 20:00:00	N	N/A	Y	3	5.75	Y	39942	14.1	N/A	0.856	1.4E-2	C-PAP	does not use C-PAP or any other treatment	0	2017-08-31 20:00:00	98
Hu gp130 (14)	X1	D3	EPI-20	NCP	No	58	F	White/Caucasian	27.3	0	8786.5	8752	16448.5	16448.5	4	2017-08-31 20:00:00	1959-07-31 20:00:00	172.1	80.8	34.3	88.5	105.3	0.85	0 lbs.	96/60	61	Hypothyroidism	Glaucoma	Genital herpes	Situational Depression	0	0	2017-08-31 20:00:00	N	N/A	Y	3	5.75	Y	39942	14.1	N/A	0.856	1.4E-2	C-PAP	does not use C-PAP or any other treatment	0	2017-08-31 20:00:00	98
Hu gp130 (14)	X1	E3	EPI-20	NCP	No	58	F	White/Caucasian	27.3	0	8233	8198.5	14356.1	14356.1	4	2017-08-31 20:00:00	1959-07-31 20:00:00	172.1	80.8	34.3	88.5	105.3	0.85	0 lbs.	96/60	61	Hypothyroidism	Glaucoma	Genital herpes	Situational Depression	0	0	2017-08-31 20:00:00	N	N/A	Y	3	5.75	Y	39942	14.1	N/A	0.856	1.4E-2	C-PAP	does not use C-PAP or any other treatment	0	2017-08-31 20:00:00	98
Hu gp130 (14)	X2	F3	EPI-37	NCP	No	40	M	Hispanic	32.2	0	7624.5	7590	12299.6	12299.6	4	2017-10-02 20:00:00	1976-11-25 19:00:00	167.1	89.8	41	100	109	0.92	10	106.6/53	62.7	SLEEP APNEA	0	0	0	0	0	2017-10-02 20:00:00	Y	5 YRS	Y	8		Y	42129	51.3	4.3	0.8	14.6	C-PAP	DOES NOT OWN A MACHINE	0	2017-10-02 20:00:00	110
Hu gp130 (14)	X2	G3	EPI-37	NCP	No	40	M	Hispanic	32.2	0	7387	7352.5	11559.7	11559.7	4	2017-10-02 20:00:00	1976-11-25 19:00:00	167.1	89.8	41	100	109	0.92	10	106.6/53	62.7	SLEEP APNEA	0	0	0	0	0	2017-10-02 20:00:00	Y	5 YRS	Y	8		Y	42129	51.3	4.3	0.8	14.6	C-PAP	DOES NOT OWN A MACHINE	0	2017-10-02 20:00:00	110
Hu gp130 (14)	X2	H3	EPI-37	NCP	No	40	M	Hispanic	32.2	0	7891	7856.5	13170.8	13170.8	4	2017-10-02 20:00:00	1976-11-25 19:00:00	167.1	89.8	41	100	109	0.92	10	106.6/53	62.7	SLEEP APNEA	0	0	0	0	0	2017-10-02 20:00:00	Y	5 YRS	Y	8		Y	42129	51.3	4.3	0.8	14.6	C-PAP	DOES NOT OWN A MACHINE	0	2017-10-02 20:00:00	110
Hu gp130 (14)	X3	C4	EPI-45	NCP	No	35	M	Black/African American	49.9	0	4082	4047.5	4095.64	4095.64	4	2017-10-04 20:00:00	1981-10-21 20:00:00	177	156.4	50	136	140	0.97	50	143/91	87	GASTRIC REFLUX	0	0	0	0	0	2017-10-04 20:00:00	N	NA	Y	12	5.75	Y	43012	105.9	38	0.72	UNKNOWN	C-PAP	DOES NOT USE OR OWN	0	2017-10-04 20:00:00	98
Hu gp130 (14)	X3	D4	EPI-45	NCP	No	35	M	Black/African American	49.9	0	3957	3922.5	3897.01	3897.01	4	2017-10-04 20:00:00	1981-10-21 20:00:00	177	156.4	50	136	140	0.97	50	143/91	87	GASTRIC REFLUX	0	0	0	0	0	2017-10-04 20:00:00	N	NA	Y	12	5.75	Y	43012	105.9	38	0.72	UNKNOWN	C-PAP	DOES NOT USE OR OWN	0	2017-10-04 20:00:00	98
Hu gp130 (14)	X3	E4	EPI-45	NCP	No	35	M	Black/African American	49.9	0	4161	4126.5	4223.8	4223.8	4	2017-10-04 20:00:00	1981-10-21 20:00:00	177	156.4	50	136	140	0.97	50	143/91	87	GASTRIC REFLUX	0	0	0	0	0	2017-10-04 20:00:00	N	NA	Y	12	5.75	Y	43012	105.9	38	0.72	UNKNOWN	C-PAP	DOES NOT USE OR OWN	0	2017-10-04 20:00:00	98
Hu gp130 (14)	X4	F4	EPI-48	NCP	No	55	M	Black/African American	30.6	0	6551.5	6517	9207.12	9207.12	4	2017-10-10 20:00:00	1962-07-17 20:00:00	175.8	94.7	39	107	116	0.92	15	112.6/71.3	58	NA	0	0	0	0	0	2017-10-10 20:00:00	N	NA	Y	19	6	Y	42412	25.4	16.29	0.79	0	C-PAP	HAS NOT BEEN GIVEN PRESCRIPTION YET	0	2017-10-10 20:00:00	113
Hu gp130 (14)	X4	G4	EPI-48	NCP	No	55	M	Black/African American	30.6	0	6780	6745.5	9813.9	9813.9	4	2017-10-10 20:00:00	1962-07-17 20:00:00	175.8	94.7	39	107	116	0.92	15	112.6/71.3	58	NA	0	0	0	0	0	2017-10-10 20:00:00	N	NA	Y	19	6	Y	42412	25.4	16.29	0.79	0	C-PAP	HAS NOT BEEN GIVEN PRESCRIPTION YET	0	2017-10-10 20:00:00	113
Hu gp130 (14)	X4	H4	EPI-48	NCP	No	55	M	Black/African American	30.6	0	6338	6303.5	8663.47	8663.47	4	2017-10-10 20:00:00	1962-07-17 20:00:00	175.8	94.7	39	107	116	0.92	15	112.6/71.3	58	NA	0	0	0	0	0	2017-10-10 20:00:00	N	NA	Y	19	6	Y	42412	25.4	16.29	0.79	0	C-PAP	HAS NOT BEEN GIVEN PRESCRIPTION YET	0	2017-10-10 20:00:00	113
Hu gp130 (14)	X5	A5	EPI-58	NCP	No	58	F	White/Caucasian	44.3	0	8828	8793.5	16614.7	16614.7	4	2017-10-27 20:00:00	1959-04-02 19:00:00	158.4	111.1	38.2	118	147.6	0.8	30	124/72	72	HYPERTHYROIDISM	ARTHRITIS	HEPITITUS C (TREATED APRIL 2017)	0	0	0	2017-10-27 20:00:00	N	NA	Y	13	7	Y	42889	21.1	5.71	0.78	UNKNOWN	C-PAP	NO TREATMENT YET	0	2017-10-27 20:00:00	100
Hu gp130 (14)	X5	B5	EPI-58	NCP	No	58	F	White/Caucasian	44.3	0	9688.5	9654	20384.8	20384.8	4	2017-10-27 20:00:00	1959-04-02 19:00:00	158.4	111.1	38.2	118	147.6	0.8	30	124/72	72	HYPERTHYROIDISM	ARTHRITIS	HEPITITUS C (TREATED APRIL 2017)	0	0	0	2017-10-27 20:00:00	N	NA	Y	13	7	Y	42889	21.1	5.71	0.78	UNKNOWN	C-PAP	NO TREATMENT YET	0	2017-10-27 20:00:00	100
Hu gp130 (14)	X5	C5	EPI-58	NCP	No	58	F	White/Caucasian	44.3	0	9026.5	8992	17428.4	17428.4	4	2017-10-27 20:00:00	1959-04-02 19:00:00	158.4	111.1	38.2	118	147.6	0.8	30	124/72	72	HYPERTHYROIDISM	ARTHRITIS	HEPITITUS C (TREATED APRIL 2017)	0	0	0	2017-10-27 20:00:00	N	NA	Y	13	7	Y	42889	21.1	5.71	0.78	UNKNOWN	C-PAP	NO TREATMENT YET	0	2017-10-27 20:00:00	100
Hu gp130 (14)	X6	D5	EPI-60	NCP	No	72	F	White/Caucasian	37.4	0	7437	7402.5	11712.7	11712.7	4	2017-10-30 20:00:00	1945-11-01 19:00:00	157.9	93.2	37.5	114	120	0.95	0	116.3/68.3	74	CHRONIC PAIN	0	0	0	0	0	2017-10-30 20:00:00	N	NA	Y	3	7	Y	40681	10.8	UNKNOWN	0.654	0	C-PAP	DOES NOT USE FOR COMFORT REASONS	0	2017-10-30 20:00:00	95
Hu gp130 (14)	X6	E5	EPI-60	NCP	No	72	F	White/Caucasian	37.4	0	7449	7414.5	11749.6	11749.6	4	2017-10-30 20:00:00	1945-11-01 19:00:00	157.9	93.2	37.5	114	120	0.95	0	116.3/68.3	74	CHRONIC PAIN	0	0	0	0	0	2017-10-30 20:00:00	N	NA	Y	3	7	Y	40681	10.8	UNKNOWN	0.654	0	C-PAP	DOES NOT USE FOR COMFORT REASONS	0	2017-10-30 20:00:00	95
Hu gp130 (14)	X6	F5	EPI-60	NCP	No	72	F	White/Caucasian	37.4	0	7250.5	7216	11149.4	11149.4	4	2017-10-30 20:00:00	1945-11-01 19:00:00	157.9	93.2	37.5	114	120	0.95	0	116.3/68.3	74	CHRONIC PAIN	0	0	0	0	0	2017-10-30 20:00:00	N	NA	Y	3	7	Y	40681	10.8	UNKNOWN	0.654	0	C-PAP	DOES NOT USE FOR COMFORT REASONS	0	2017-10-30 20:00:00	95
Hu gp130 (14)	X21	G5	EPI-34	CP	No	57	F	White/Caucasian	38.7	0	7209	7174.5	11026.7	11026.7	4	2017-08-28 20:00:00	1960-07-25 20:00:00	159	97.8	37	116	133	0.87	3	114.3/78.3	53.6	IRRITALBLE BOWEL SYNDROME	0	0	0	0	0	2017-08-28 20:00:00	N	NA	Y	8	1.5	Y	42815	18	1.6	0.789	U	CPAP	EVERY NIGHT	0	2017-08-28 20:00:00	98
Hu gp130 (14)	X21	G6	EPI-34	CP	No	57	F	White/Caucasian	38.7	0	6933	6898.5	10235.1	10235.1	4	2017-08-28 20:00:00	1960-07-25 20:00:00	159	97.8	37	116	133	0.87	3	114.3/78.3	53.6	IRRITALBLE BOWEL SYNDROME	0	0	0	0	0	2017-08-28 20:00:00	N	NA	Y	8	1.5	Y	42815	18	1.6	0.789	U	CPAP	EVERY NIGHT	0	2017-08-28 20:00:00	98
Hu gp130 (14)	X21	G7	EPI-34	CP	No	57	F	White/Caucasian	38.7	0	6584.5	6550	9293.14	9293.14	4	2017-08-28 20:00:00	1960-07-25 20:00:00	159	97.8	37	116	133	0.87	3	114.3/78.3	53.6	IRRITALBLE BOWEL SYNDROME	0	0	0	0	0	2017-08-28 20:00:00	N	NA	Y	8	1.5	Y	42815	18	1.6	0.789	U	CPAP	EVERY NIGHT	0	2017-08-28 20:00:00	98
Hu gp130 (14)	X23	H5	EPI-26	CP	No	63	F	White/Caucasian	23.8	0	7824	7789.5	12947.6	12947.6	4	2017-10-11 20:00:00	1954-05-07 20:00:00	163	63.3	35.5	80.8	102.5	0.78	0	103/72	84	SEASONAL ALLERGIES	ATROPHIC VAGINITIS	0	0	0	0	2017-10-11 20:00:00	N	NA	Y	2	8	Y	39736	55.9	15	0.85	UNKNOWN	C-PAP	NIGHTLY	0	2017-10-11 20:00:00	88
Hu gp130 (14)	X23	H6	EPI-26	CP	No	63	F	White/Caucasian	23.8	0	7850.5	7816	13035.5	13035.5	4	2017-10-11 20:00:00	1954-05-07 20:00:00	163	63.3	35.5	80.8	102.5	0.78	0	103/72	84	SEASONAL ALLERGIES	ATROPHIC VAGINITIS	0	0	0	0	2017-10-11 20:00:00	N	NA	Y	2	8	Y	39736	55.9	15	0.85	UNKNOWN	C-PAP	NIGHTLY	0	2017-10-11 20:00:00	88
Hu gp130 (14)	X23	H7	EPI-26	CP	No	63	F	White/Caucasian	23.8	0	8128.5	8094	13985.6	13985.6	4	2017-10-11 20:00:00	1954-05-07 20:00:00	163	63.3	35.5	80.8	102.5	0.78	0	103/72	84	SEASONAL ALLERGIES	ATROPHIC VAGINITIS	0	0	0	0	2017-10-11 20:00:00	N	NA	Y	2	8	Y	39736	55.9	15	0.85	UNKNOWN	C-PAP	NIGHTLY	0	2017-10-11 20:00:00	88
Hu gp130 (14)	X7	A6	EPI-27	NCP	No	61	M	White/Caucasian	24.6	0	6634	6599.5	9423.17	9423.17	4	2017-12-08 19:00:00	1956-11-15 19:00:00	179.3	79.1	38.3	88.8	100.2	0.89	0	134/79	41	BENIGN PROSTATE HYPERPLASIA	0	0	0	0	0	2017-12-08 19:00:00	N	NA	Y	3	5	N	0	0	0	0	0	C-PAP	NOT USING	No	2017-12-08 19:00:00	97
Hu gp130 (14)	X7	B6	EPI-27	NCP	No	61	M	White/Caucasian	24.6	0	6693	6658.5	9579.77	9579.77	4	2017-12-08 19:00:00	1956-11-15 19:00:00	179.3	79.1	38.3	88.8	100.2	0.89	0	134/79	41	BENIGN PROSTATE HYPERPLASIA	0	0	0	0	0	2017-12-08 19:00:00	N	NA	Y	3	5	N	0	0	0	0	0	C-PAP	NOT USING	No	2017-12-08 19:00:00	97
Hu gp130 (14)	X7	C6	EPI-27	NCP	No	61	M	White/Caucasian	24.6	0	7255.5	7221	11164.2	11164.2	4	2017-12-08 19:00:00	1956-11-15 19:00:00	179.3	79.1	38.3	88.8	100.2	0.89	0	134/79	41	BENIGN PROSTATE HYPERPLASIA	0	0	0	0	0	2017-12-08 19:00:00	N	NA	Y	3	5	N	0	0	0	0	0	C-PAP	NOT USING	No	2017-12-08 19:00:00	97
Hu gp130 (14)	X8	D6	EPI-65	NCP	No	40	F	Black/African American	47.2	0	6841.5	6807	9981.76	9981.76	4	2018-01-10 19:00:00	1977-12-07 19:00:00	158.1	118	34.7	100	145.4	0.69	0	118/73	56	NA	0	0	0	0	0	2018-01-10 19:00:00	N	NA	Y	9		N	0	0	0	0	0	C-PAP	Does not use	No	2018-01-10 19:00:00	87
Hu gp130 (14)	X8	E6	EPI-65	NCP	No	40	F	Black/African American	47.2	0	7096	7061.5	10697.6	10697.6	4	2018-01-10 19:00:00	1977-12-07 19:00:00	158.1	118	34.7	100	145.4	0.69	0	118/73	56	NA	0	0	0	0	0	2018-01-10 19:00:00	N	NA	Y	9		N	0	0	0	0	0	C-PAP	Does not use	No	2018-01-10 19:00:00	87
Hu gp130 (14)	X8	F6	EPI-65	NCP	No	40	F	Black/African American	47.2	0	7932	7897.5	13308.8	13308.8	4	2018-01-10 19:00:00	1977-12-07 19:00:00	158.1	118	34.7	100	145.4	0.69	0	118/73	56	NA	0	0	0	0	0	2018-01-10 19:00:00	N	NA	Y	9		N	0	0	0	0	0	C-PAP	Does not use	No	2018-01-10 19:00:00	87
Hu gp130 (14)	X9	A7	EPI-21	NCP	Yes	74	F	White/Caucasian	35.6	0	7401	7366.5	11602.4	11602.4	4	2017-08-28 20:00:00	1942-11-08 20:00:00	166.5	98.7	40	107	128	0.84	8-10	124.3/80.3	72.3	HIGH BLOOD PRESSURE	ACID REFLUX	0	0	0	0	2017-08-28 20:00:00	N	NA	Y	9	5.75	Y	40076	7.4	UNKNOWN	0.78	18.3 STAGE N3	C-PAP	DOES NOT USE	0	2017-08-28 20:00:00	109
Hu gp130 (14)	X9	B7	EPI-21	NCP	Yes	74	F	White/Caucasian	35.6	0	7563.5	7529	12106.4	12106.4	4	2017-08-28 20:00:00	1942-11-08 20:00:00	166.5	98.7	40	107	128	0.84	8-10	124.3/80.3	72.3	HIGH BLOOD PRESSURE	ACID REFLUX	0	0	0	0	2017-08-28 20:00:00	N	NA	Y	9	5.75	Y	40076	7.4	UNKNOWN	0.78	18.3 STAGE N3	C-PAP	DOES NOT USE	0	2017-08-28 20:00:00	109
Hu gp130 (14)	X9	C7	EPI-21	NCP	Yes	74	F	White/Caucasian	35.6	0	7905	7870.5	13217.8	13217.8	4	2017-08-28 20:00:00	1942-11-08 20:00:00	166.5	98.7	40	107	128	0.84	8-10	124.3/80.3	72.3	HIGH BLOOD PRESSURE	ACID REFLUX	0	0	0	0	2017-08-28 20:00:00	N	NA	Y	9	5.75	Y	40076	7.4	UNKNOWN	0.78	18.3 STAGE N3	C-PAP	DOES NOT USE	0	2017-08-28 20:00:00	109
Hu gp130 (14)	X10	D7	EPI-17	NCP	Yes	75	F	White/Caucasian	20	0	6459	6424.5	8968.87	8968.87	4	2017-08-31 20:00:00	1941-10-28 19:00:00	163.1	53.3	34.5	73.4	95.6	0.76	0 lbs.	127/75	74	Hypertension	A-Fib	Saccoidosis	Hypothyroid	0	0	2017-08-31 20:00:00	N	N/A	Y	6	6.75	Y	41829	11.4	7.0000000000000001E-3	0.85	0.2	C-PAP & dental device	does not use either	No	2017-08-31 20:00:00	87
Hu gp130 (14)	X10	E7	EPI-17	NCP	Yes	75	F	White/Caucasian	20	0	6911	6876.5	10173.8	10173.8	4	2017-08-31 20:00:00	1941-10-28 19:00:00	163.1	53.3	34.5	73.4	95.6	0.76	0 lbs.	127/75	74	Hypertension	A-Fib	Saccoidosis	Hypothyroid	0	0	2017-08-31 20:00:00	N	N/A	Y	6	6.75	Y	41829	11.4	7.0000000000000001E-3	0.85	0.2	C-PAP & dental device	does not use either	No	2017-08-31 20:00:00	87
Hu gp130 (14)	X10	F7	EPI-17	NCP	Yes	75	F	White/Caucasian	20	0	6939	6904.5	10251.9	10251.9	4	2017-08-31 20:00:00	1941-10-28 19:00:00	163.1	53.3	34.5	73.4	95.6	0.76	0 lbs.	127/75	74	Hypertension	A-Fib	Saccoidosis	Hypothyroid	0	0	2017-08-31 20:00:00	N	N/A	Y	6	6.75	Y	41829	11.4	7.0000000000000001E-3	0.85	0.2	C-PAP & dental device	does not use either	No	2017-08-31 20:00:00	87
Hu gp130 (14)	X11	A8	EPI-22	NCP	Yes	62	M	Asian	23.9	0	8368	8333.5	14846	14846	4	2017-09-05 20:00:00	1955-04-27 20:00:00	169.2	68.3	38.8	97	103	0.94	0	106.3/66	62	HYPERTENSION	Hyperlipidema	PER-DIABETIC	0	0	0	2017-09-05 20:00:00	N	NA	Y	8	6	N (Facility that pt reported study completed at has no record of him at all)	0	0	0	0	0	C-PAP PRESCRIBED 2.5 YRS AGO	Has not been using	No	2017-09-05 20:00:00	109
Hu gp130 (14)	X11	B8	EPI-22	NCP	Yes	62	M	Asian	23.9	0	9100	9065.5	17737.8	17737.8	4	2017-09-05 20:00:00	1955-04-27 20:00:00	169.2	68.3	38.8	97	103	0.94	0	106.3/66	62	HYPERTENSION	Hyperlipidema	PER-DIABETIC	0	0	0	2017-09-05 20:00:00	N	NA	Y	8	6	N (Facility that pt reported study completed at has no record of him at all)	0	0	0	0	0	C-PAP PRESCRIBED 2.5 YRS AGO	Has not been using	No	2017-09-05 20:00:00	109
Hu gp130 (14)	X11	C8	EPI-22	NCP	Yes	62	M	Asian	23.9	0	10224	10189.5	23080.9	23080.9	4	2017-09-05 20:00:00	1955-04-27 20:00:00	169.2	68.3	38.8	97	103	0.94	0	106.3/66	62	HYPERTENSION	Hyperlipidema	PER-DIABETIC	0	0	0	2017-09-05 20:00:00	N	NA	Y	8	6	N (Facility that pt reported study completed at has no record of him at all)	0	0	0	0	0	C-PAP PRESCRIBED 2.5 YRS AGO	Has not been using	No	2017-09-05 20:00:00	109
Hu gp130 (14)	X12	D8	EPI-19	NCP	Yes	46	M	White/Caucasian	30.6	0	8687	8652.5	16055.6	16055.6	4	2017-09-13 20:00:00	1971-05-07 20:00:00	181.35	100.5	43	110.5	224.8	0.97	0	136.6/92	65.3	HYPERTENSION	HYPERLIPIDEMIA	0	0	0	0	2017-09-13 20:00:00	N	NA	Y	5	6.75	N	0	0	0	0	0	DENTAL DEVICE BUT IT CAUSED DISCOMFORT	NO LONGER USING DENTAL DEVICE	0	2017-09-13 20:00:00	100
Hu gp130 (14)	X12	E8	EPI-19	NCP	Yes	46	M	White/Caucasian	30.6	0	8498	8463.5	15329.9	15329.9	4	2017-09-13 20:00:00	1971-05-07 20:00:00	181.35	100.5	43	110.5	224.8	0.97	0	136.6/92	65.3	HYPERTENSION	HYPERLIPIDEMIA	0	0	0	0	2017-09-13 20:00:00	N	NA	Y	5	6.75	N	0	0	0	0	0	DENTAL DEVICE BUT IT CAUSED DISCOMFORT	NO LONGER USING DENTAL DEVICE	0	2017-09-13 20:00:00	100
Hu gp130 (14)	X12	F8	EPI-19	NCP	Yes	46	M	White/Caucasian	30.6	0	8274	8239.5	14503.5	14503.5	4	2017-09-13 20:00:00	1971-05-07 20:00:00	181.35	100.5	43	110.5	224.8	0.97	0	136.6/92	65.3	HYPERTENSION	HYPERLIPIDEMIA	0	0	0	0	2017-09-13 20:00:00	N	NA	Y	5	6.75	N	0	0	0	0	0	DENTAL DEVICE BUT IT CAUSED DISCOMFORT	NO LONGER USING DENTAL DEVICE	0	2017-09-13 20:00:00	100
Hu gp130 (14)	X22	G8	EPI-47	CP	No	66	F	White/Caucasian	29.2	0	7070	7035.5	10622.9	10622.9	4	2017-10-09 20:00:00	1951-06-01 20:00:00	166.5	81	36.9	93.9	108	0.87	10	120/76	61	HYPERTHYROIDISM	0	0	0	0	0	2017-10-09 20:00:00	N	NA	Y	1	7	Y	42780	35.3	6.4	0.78	UNKNOWN	C-PAP	6-8HRS NIGHTLY	0	2017-10-09 20:00:00	99
Hu gp130 (14)	X22	G9	EPI-47	CP	No	66	F	White/Caucasian	29.2	0	7490	7455.5	11876.5	11876.5	4	2017-10-09 20:00:00	1951-06-01 20:00:00	166.5	81	36.9	93.9	108	0.87	10	120/76	61	HYPERTHYROIDISM	0	0	0	0	0	2017-10-09 20:00:00	N	NA	Y	1	7	Y	42780	35.3	6.4	0.78	UNKNOWN	C-PAP	6-8HRS NIGHTLY	0	2017-10-09 20:00:00	99
Hu gp130 (14)	X22	G10	EPI-47	CP	No	66	F	White/Caucasian	29.2	0	6893	6858.5	10123.8	10123.8	4	2017-10-09 20:00:00	1951-06-01 20:00:00	166.5	81	36.9	93.9	108	0.87	10	120/76	61	HYPERTHYROIDISM	0	0	0	0	0	2017-10-09 20:00:00	N	NA	Y	1	7	Y	42780	35.3	6.4	0.78	UNKNOWN	C-PAP	6-8HRS NIGHTLY	0	2017-10-09 20:00:00	99
Hu gp130 (14)	X24	H8	EPI-70	CP	No	42	M	White/Caucasian	36.6	0	8231	8196.5	14349	14349	4	2017-11-13 19:00:00	1975-07-26 20:00:00	180	118.5	44.5	123.5	125	0.99	10	157.3/106.3	94	ACID REFLUX	0	0	0	0	0	2017-11-13 19:00:00	N	NA	Y	2	4.75	N	0	0	0	0	0	C-PAP	Uses C-PAP Daily	Yes	2017-11-13 19:00:00	111
Hu gp130 (14)	X24	H9	EPI-70	CP	No	42	M	White/Caucasian	36.6	0	8557	8522.5	15553.6	15553.6	4	2017-11-13 19:00:00	1975-07-26 20:00:00	180	118.5	44.5	123.5	125	0.99	10	157.3/106.3	94	ACID REFLUX	0	0	0	0	0	2017-11-13 19:00:00	N	NA	Y	2	4.75	N	0	0	0	0	0	C-PAP	Uses C-PAP Daily	Yes	2017-11-13 19:00:00	111
Hu gp130 (14)	X24	H10	EPI-70	CP	No	42	M	White/Caucasian	36.6	0	8289	8254.5	14557.8	14557.8	4	2017-11-13 19:00:00	1975-07-26 20:00:00	180	118.5	44.5	123.5	125	0.99	10	157.3/106.3	94	ACID REFLUX	0	0	0	0	0	2017-11-13 19:00:00	N	NA	Y	2	4.75	N	0	0	0	0	0	C-PAP	Uses C-PAP Daily	Yes	2017-11-13 19:00:00	111
Hu gp130 (14)	X13	A9	EPI-41	NCP	Yes	68	F	White/Caucasian	50	0	7006.5	6972	10441.9	10441.9	4	2017-09-21 20:00:00	1949-02-25 19:00:00	164	134.6	44	139	154	0.9	20	132/76	66	HYPERTENSION	KIDNEY STONES	BLOOD CLOTS	HYPERLIPIDEMIA	NA	NA	2017-09-21 20:00:00	N	NA	Y	8	4.5	Y	42355	33.1	77.2	0.78	U	DENTAL DEVICE BUT IT CAUSED DISCOMFORT	DOES NOT USE	0	2017-09-21 20:00:00	111
Hu gp130 (14)	X13	B9	EPI-41	NCP	Yes	68	F	White/Caucasian	50	0	7073	7038.5	10631.5	10631.5	4	2017-09-21 20:00:00	1949-02-25 19:00:00	164	134.6	44	139	154	0.9	20	132/76	66	HYPERTENSION	KIDNEY STONES	BLOOD CLOTS	HYPERLIPIDEMIA	NA	NA	2017-09-21 20:00:00	N	NA	Y	8	4.5	Y	42355	33.1	77.2	0.78	U	DENTAL DEVICE BUT IT CAUSED DISCOMFORT	DOES NOT USE	0	2017-09-21 20:00:00	111
Hu gp130 (14)	X13	C9	EPI-41	NCP	Yes	68	F	White/Caucasian	50	0	7480	7445.5	11845.4	11845.4	4	2017-09-21 20:00:00	1949-02-25 19:00:00	164	134.6	44	139	154	0.9	20	132/76	66	HYPERTENSION	KIDNEY STONES	BLOOD CLOTS	HYPERLIPIDEMIA	NA	NA	2017-09-21 20:00:00	N	NA	Y	8	4.5	Y	42355	33.1	77.2	0.78	U	DENTAL DEVICE BUT IT CAUSED DISCOMFORT	DOES NOT USE	0	2017-09-21 20:00:00	111
Hu gp130 (14)	X14	D9	EPI-42	NCP	Yes	40	M	Black/African American	26.5	0	6910	6875.5	10171	10171	4	2017-09-27 20:00:00	1977-05-02 20:00:00	177	82.9	41.5	96.1	108.9	0.88	0	155/101	56	HYPERTENSION	HYPERCHOLESTEREMIA	0	0	0	0	2017-09-27 20:00:00	N	NA	Y		8	Y	39897	12	0	0.91	0	C-PAP	HAS NOT USED FOR YEARS	0	2017-09-27 20:00:00	93
Hu gp130 (14)	X14	E9	EPI-42	NCP	Yes	40	M	Black/African American	26.5	0	7136.5	7102	10814.8	10814.8	4	2017-09-27 20:00:00	1977-05-02 20:00:00	177	82.9	41.5	96.1	108.9	0.88	0	155/101	56	HYPERTENSION	HYPERCHOLESTEREMIA	0	0	0	0	2017-09-27 20:00:00	N	NA	Y		8	Y	39897	12	0	0.91	0	C-PAP	HAS NOT USED FOR YEARS	0	2017-09-27 20:00:00	93
Hu gp130 (14)	X14	F9	EPI-42	NCP	Yes	40	M	Black/African American	26.5	0	6951	6916.5	10285.5	10285.5	4	2017-09-27 20:00:00	1977-05-02 20:00:00	177	82.9	41.5	96.1	108.9	0.88	0	155/101	56	HYPERTENSION	HYPERCHOLESTEREMIA	0	0	0	0	2017-09-27 20:00:00	N	NA	Y		8	Y	39897	12	0	0.91	0	C-PAP	HAS NOT USED FOR YEARS	0	2017-09-27 20:00:00	93
Hu gp130 (14)	X15	A10	EPI-55	NCP	Yes	62	M	White/Caucasian	33.2	0	9047	9012.5	17514.2	17514.2	4	2017-10-23 20:00:00	1955-02-15 19:00:00	179.2	106.6	46.8	117.1	108	1.08	25	222/105	69	HYPERTENSION	BENIGN PROSTATE HYPERPLASIA	HYPERTENSIVE URGENCY. NO SIGN OF ORGAN FAILURE	0	0	0	2017-10-23 20:00:00	N	NA	Y	9	5	Y	39982	23.7	UNKNOWN	0.625	0	C-PAP	DOES NOT USE	0	2017-10-23 20:00:00	122
Hu gp130 (14)	X15	B10	EPI-55	NCP	Yes	62	M	White/Caucasian	33.2	0	9449	9414.5	19270	19270	4	2017-10-23 20:00:00	1955-02-15 19:00:00	179.2	106.6	46.8	117.1	108	1.08	25	222/105	69	HYPERTENSION	BENIGN PROSTATE HYPERPLASIA	HYPERTENSIVE URGENCY. NO SIGN OF ORGAN FAILURE	0	0	0	2017-10-23 20:00:00	N	NA	Y	9	5	Y	39982	23.7	UNKNOWN	0.625	0	C-PAP	DOES NOT USE	0	2017-10-23 20:00:00	122
Hu gp130 (14)	X15	C10	EPI-55	NCP	Yes	62	M	White/Caucasian	33.2	0	9140	9105.5	17908.1	17908.1	4	2017-10-23 20:00:00	1955-02-15 19:00:00	179.2	106.6	46.8	117.1	108	1.08	25	222/105	69	HYPERTENSION	BENIGN PROSTATE HYPERPLASIA	HYPERTENSIVE URGENCY. NO SIGN OF ORGAN FAILURE	0	0	0	2017-10-23 20:00:00	N	NA	Y	9	5	Y	39982	23.7	UNKNOWN	0.625	0	C-PAP	DOES NOT USE	0	2017-10-23 20:00:00	122
Hu gp130 (14)	X16	D10	EPI-66	NCP	Yes	65	M	Black/African American	33.8	0	6352	6317.5	8698.45	8698.45	4	2017-11-09 19:00:00	1952-11-04 19:00:00	178.6	107.9	43	117	114.5	1.02	8 POUND LOSS	108.7/71.7	68	HYPERTENSION	HYPERLIPIDEMIA	0	0	0	0	2017-11-09 19:00:00	N	NA	Y	9	4.75	Y	42057	22.6	0	0.9	UNKNOWN	C-PAP	C-PAP USE GIVES PATIENT RESPERATORY INFECTION EVEN THOUGH THE C-PAP IS EFFECTIVE; only uses occasionally	No	2017-11-09 19:00:00	99
Hu gp130 (14)	X16	E10	EPI-66	NCP	Yes	65	M	Black/African American	33.8	0	6146.5	6112	8194.24	8194.24	4	2017-11-09 19:00:00	1952-11-04 19:00:00	178.6	107.9	43	117	114.5	1.02	8 POUND LOSS	108.7/71.7	68	HYPERTENSION	HYPERLIPIDEMIA	0	0	0	0	2017-11-09 19:00:00	N	NA	Y	9	4.75	Y	42057	22.6	0	0.9	UNKNOWN	C-PAP	C-PAP USE GIVES PATIENT RESPERATORY INFECTION EVEN THOUGH THE C-PAP IS EFFECTIVE; only uses occasionally	No	2017-11-09 19:00:00	99
Hu gp130 (14)	X16	F10	EPI-66	NCP	Yes	65	M	Black/African American	33.8	0	6174	6139.5	8260.58	8260.58	4	2017-11-09 19:00:00	1952-11-04 19:00:00	178.6	107.9	43	117	114.5	1.02	8 POUND LOSS	108.7/71.7	68	HYPERTENSION	HYPERLIPIDEMIA	0	0	0	0	2017-11-09 19:00:00	N	NA	Y	9	4.75	Y	42057	22.6	0	0.9	UNKNOWN	C-PAP	C-PAP USE GIVES PATIENT RESPERATORY INFECTION EVEN THOUGH THE C-PAP IS EFFECTIVE; only uses occasionally	No	2017-11-09 19:00:00	99
Hu gp130 (14)	X17	A11	EPI-25	NCP	Yes	68	M	White/Caucasian	32.7	0	8052	8017.5	13719.1	13719.1	4	2017-11-20 19:00:00	1949-05-21 20:00:00	173.1	98.1	45.7	112.1	112.6	0.99	0	126/92	74	HYPERTENSION	HYPERLIPIDMIA	0	0	0	0	2017-11-20 19:00:00	N	NA	Y	9	4.75	N	0	0	0	0	0	C-PAP	NOT USING	0	2017-11-20 19:00:00	115
Hu gp130 (14)	X17	B11	EPI-25	NCP	Yes	68	M	White/Caucasian	32.7	0	7597.5	7563	12213.8	12213.8	4	2017-11-20 19:00:00	1949-05-21 20:00:00	173.1	98.1	45.7	112.1	112.6	0.99	0	126/92	74	HYPERTENSION	HYPERLIPIDMIA	0	0	0	0	2017-11-20 19:00:00	N	NA	Y	9	4.75	N	0	0	0	0	0	C-PAP	NOT USING	0	2017-11-20 19:00:00	115
Hu gp130 (14)	X17	C11	EPI-25	NCP	Yes	68	M	White/Caucasian	32.7	0	7950	7915.5	13369.8	13369.8	4	2017-11-20 19:00:00	1949-05-21 20:00:00	173.1	98.1	45.7	112.1	112.6	0.99	0	126/92	74	HYPERTENSION	HYPERLIPIDMIA	0	0	0	0	2017-11-20 19:00:00	N	NA	Y	9	4.75	N	0	0	0	0	0	C-PAP	NOT USING	0	2017-11-20 19:00:00	115
Hu gp130 (14)	X18	D11	EPI-29	NCP	Yes	60	M	Black/African American	36.3	0	6843	6808.5	9985.88	9985.88	4	2017-11-21 19:00:00	1957-11-09 19:00:00	192.8	135.1	43.5	130.5	119	1.1	0	127.7/85	70.3	HYPERTENSION	ERECTILE DYSFUNCTION	0	0	0	0	2017-11-21 19:00:00	N	NA	Y	4	7	Y	42178	28.4	6.3	0.56	UNKNOWN	C-PAP	DOES NOT USE FOR COMFORT REASONS	0	2017-11-21 19:00:00	104
Hu gp130 (14)	X18	E11	EPI-29	NCP	Yes	60	M	Black/African American	36.3	0	6712	6677.5	9630.57	9630.57	4	2017-11-21 19:00:00	1957-11-09 19:00:00	192.8	135.1	43.5	130.5	119	1.1	0	127.7/85	70.3	HYPERTENSION	ERECTILE DYSFUNCTION	0	0	0	0	2017-11-21 19:00:00	N	NA	Y	4	7	Y	42178	28.4	6.3	0.56	UNKNOWN	C-PAP	DOES NOT USE FOR COMFORT REASONS	0	2017-11-21 19:00:00	104
Hu gp130 (14)	X18	F11	EPI-29	NCP	Yes	60	M	Black/African American	36.3	0	6913	6878.5	10179.4	10179.4	4	2017-11-21 19:00:00	1957-11-09 19:00:00	192.8	135.1	43.5	130.5	119	1.1	0	127.7/85	70.3	HYPERTENSION	ERECTILE DYSFUNCTION	0	0	0	0	2017-11-21 19:00:00	N	NA	Y	4	7	Y	42178	28.4	6.3	0.56	UNKNOWN	C-PAP	DOES NOT USE FOR COMFORT REASONS	0	2017-11-21 19:00:00	104
Hu gp130 (14)	X19	A12	EPI-69	NCP	Yes	67	M	White/Caucasian	49	0	6489	6454.5	9045.69	9045.69	4	2017-12-14 19:00:00	1950-02-13 19:00:00	174.5	149.3	52	141.5	146.3	0.97	0	118/80	83	HYPERTENSION	HYPERLIPIDEMIA	ATRIAL FIBRILLATION	0	0	0	2017-12-14 19:00:00	N	NA	Y	6	7	Y	7/3/13 AND 7/5/13 (TWO NIGHT STUYD)	8	1.3	0.69	UNKNOWN	C-PAP	USED NIGHTLY UNTIL 1-2 YRS AGO	0	2017-12-14 19:00:00	136
Hu gp130 (14)	X19	B12	EPI-69	NCP	Yes	67	M	White/Caucasian	49	0	6927.5	6893	10219.8	10219.8	4	2017-12-14 19:00:00	1950-02-13 19:00:00	174.5	149.3	52	141.5	146.3	0.97	0	118/80	83	HYPERTENSION	HYPERLIPIDEMIA	ATRIAL FIBRILLATION	0	0	0	2017-12-14 19:00:00	N	NA	Y	6	7	Y	7/3/13 AND 7/5/13 (TWO NIGHT STUYD)	8	1.3	0.69	UNKNOWN	C-PAP	USED NIGHTLY UNTIL 1-2 YRS AGO	0	2017-12-14 19:00:00	136
Hu gp130 (14)	X19	C12	EPI-69	NCP	Yes	67	M	White/Caucasian	49	0	6649.5	6615	9464.14	9464.14	4	2017-12-14 19:00:00	1950-02-13 19:00:00	174.5	149.3	52	141.5	146.3	0.97	0	118/80	83	HYPERTENSION	HYPERLIPIDEMIA	ATRIAL FIBRILLATION	0	0	0	2017-12-14 19:00:00	N	NA	Y	6	7	Y	7/3/13 AND 7/5/13 (TWO NIGHT STUYD)	8	1.3	0.69	UNKNOWN	C-PAP	USED NIGHTLY UNTIL 1-2 YRS AGO	0	2017-12-14 19:00:00	136
Hu gp130 (14)	X20	D12	EPI-12	CP	No	66	M	White/Caucasian	23.5	0	8710.5	8676	16147.7	16147.7	4	2017-08-24 20:00:00	1951-05-24 20:00:00	164.7	63.8	39.4	82.4	93.2	0.89	10	116/71	57	BPH (Enlarged prostate)	Asthma (seasonal)	0	0	0	0	2017-08-24 20:00:00	N	N/A	Y	17	4	Y	40453	23.7	0	0.88	0	C-PAP	7 nights a week	Yes	2017-08-24 20:00:00	101
Hu gp130 (14)	X20	E12	EPI-12	CP	No	66	M	White/Caucasian	23.5	0	8510	8475.5	15375.2	15375.2	4	2017-08-24 20:00:00	1951-05-24 20:00:00	164.7	63.8	39.4	82.4	93.2	0.89	10	116/71	57	BPH (Enlarged prostate)	Asthma (seasonal)	0	0	0	0	2017-08-24 20:00:00	N	N/A	Y	17	4	Y	40453	23.7	0	0.88	0	C-PAP	7 nights a week	Yes	2017-08-24 20:00:00	101
Hu gp130 (14)	X20	F12	EPI-12	CP	No	66	M	White/Caucasian	23.5	0	8733	8698.5	16236.3	16236.3	4	2017-08-24 20:00:00	1951-05-24 20:00:00	164.7	63.8	39.4	82.4	93.2	0.89	10	116/71	57	BPH (Enlarged prostate)	Asthma (seasonal)	0	0	0	0	2017-08-24 20:00:00	N	N/A	Y	17	4	Y	40453	23.7	0	0.88	0	C-PAP	7 nights a week	Yes	2017-08-24 20:00:00	101
Hu gp130 (14)	X1	C3	EPI-67	CP	No	62	M	White/Caucasian	26.2	0	7711	7696.8	24347.8	24347.8	4	2017-12-05 19:00:00	1955-08-11 20:00:00	183.4	88.2	38.7	94	103.7	0.91	10	130/86	66	NA	0	0	0	0	0	2017-12-05 19:00:00	N	NA	Y	2		Y	41359	53	UNKNOWN	0.8	22	CPAP	USES 7 HRS NIGHTLY	0	2017-12-05 19:00:00	95
Hu gp130 (14)	X1	D3	EPI-67	CP	No	62	M	White/Caucasian	26.2	0	8009	7994.8	26433.2	26433.2	4	2017-12-05 19:00:00	1955-08-11 20:00:00	183.4	88.2	38.7	94	103.7	0.91	10	130/86	66	NA	0	0	0	0	0	2017-12-05 19:00:00	N	NA	Y	2		Y	41359	53	UNKNOWN	0.8	22	CPAP	USES 7 HRS NIGHTLY	0	2017-12-05 19:00:00	95
Hu gp130 (14)	X1	E3	EPI-67	CP	No	62	M	White/Caucasian	26.2	0	8034	8019.8	26614.3	26614.3	4	2017-12-05 19:00:00	1955-08-11 20:00:00	183.4	88.2	38.7	94	103.7	0.91	10	130/86	66	NA	0	0	0	0	0	2017-12-05 19:00:00	N	NA	Y	2		Y	41359	53	UNKNOWN	0.8	22	CPAP	USES 7 HRS NIGHTLY	0	2017-12-05 19:00:00	95
Hu gp130 (14)	X2	F3	EPI-31	CP	No	49	M	White/Caucasian	25.4	0	8312	8297.8	28695.2	28695.2	4	2018-12-14 19:00:00	1969-09-05 20:00:00	166.3	70.3	36.4	83.4	94.6	0.87	0	123/78	47	None	0	0	0	0	0	2018-12-14 19:00:00	N	NA	Y	2		Y	42723	13.3	0	0.91	UNKNOWN	Dental Device	Wears dental device nightly	Yes	2018-12-14 19:00:00	94
Hu gp130 (14)	X2	G3	EPI-31	CP	No	49	M	White/Caucasian	25.4	0	8086	8071.8	26994.2	26994.2	4	2018-12-14 19:00:00	1969-09-05 20:00:00	166.3	70.3	36.4	83.4	94.6	0.87	0	123/78	47	None	0	0	0	0	0	2018-12-14 19:00:00	N	NA	Y	2		Y	42723	13.3	0	0.91	UNKNOWN	Dental Device	Wears dental device nightly	Yes	2018-12-14 19:00:00	94
Hu gp130 (14)	X2	H3	EPI-31	CP	No	49	M	White/Caucasian	25.4	0	8412	8397.8	29474.7	29474.7	4	2018-12-14 19:00:00	1969-09-05 20:00:00	166.3	70.3	36.4	83.4	94.6	0.87	0	123/78	47	None	0	0	0	0	0	2018-12-14 19:00:00	N	NA	Y	2		Y	42723	13.3	0	0.91	UNKNOWN	Dental Device	Wears dental device nightly	Yes	2018-12-14 19:00:00	94
Hu gp130 (14)	X3	C4	EPI-30	CP	No	44	M	Black/African American	29	0	8166	8151.8	27586.8	27586.8	4	2019-02-25 19:00:00	1974-10-11 20:00:00	175.4	89.1	40.3	90.7	103.8	0.88	0	125/84	60	None	0	0	0	0	0	2019-02-25 19:00:00	N	NA	Y	7		Y	43369	5.6	0.106	0.84	0.14799999999999999	C-PAP nightly	Wears 6 hrs, 5-6 nights a week	Yes	2019-02-25 19:00:00	120
Hu gp130 (14)	X3	D4	EPI-30	CP	No	44	M	Black/African American	29	0	7991	7976.8	26303.5	26303.5	4	2019-02-25 19:00:00	1974-10-11 20:00:00	175.4	89.1	40.3	90.7	103.8	0.88	0	125/84	60	None	0	0	0	0	0	2019-02-25 19:00:00	N	NA	Y	7		Y	43369	5.6	0.106	0.84	0.14799999999999999	C-PAP nightly	Wears 6 hrs, 5-6 nights a week	Yes	2019-02-25 19:00:00	120
Hu gp130 (14)	X3	E4	EPI-30	CP	No	44	M	Black/African American	29	0	8205	8190.8	27879.5	27879.5	4	2019-02-25 19:00:00	1974-10-11 20:00:00	175.4	89.1	40.3	90.7	103.8	0.88	0	125/84	60	None	0	0	0	0	0	2019-02-25 19:00:00	N	NA	Y	7		Y	43369	5.6	0.106	0.84	0.14799999999999999	C-PAP nightly	Wears 6 hrs, 5-6 nights a week	Yes	2019-02-25 19:00:00	120
Hu gp130 (14)	X4	F4	EPI-23	CP	Yes	69	F	White/Caucasian	37.9	0	9061	9046.8	34964.8	34964.8	4	2017-09-08 20:00:00	1948-05-08 20:00:00	165.9	104.3	48.4	123.4	134.5	0.91	0	130/67	47	HYPERTENSION	Diabetes Type II	CHRONIC PAIN	0	0	0	2017-09-08 20:00:00	N	NA	Y	5	8	Y	40890	15.2	6.3	0.79	4	C-PAP	10 HOURS EVERY NIGHT	0	2017-09-08 20:00:00	135
Hu gp130 (14)	X4	G4	EPI-23	CP	Yes	69	F	White/Caucasian	37.9	0	9020	9005.8	34594.6	34594.6	4	2017-09-08 20:00:00	1948-05-08 20:00:00	165.9	104.3	48.4	123.4	134.5	0.91	0	130/67	47	HYPERTENSION	Diabetes Type II	CHRONIC PAIN	0	0	0	2017-09-08 20:00:00	N	NA	Y	5	8	Y	40890	15.2	6.3	0.79	4	C-PAP	10 HOURS EVERY NIGHT	0	2017-09-08 20:00:00	135
Hu gp130 (14)	X4	H4	EPI-23	CP	Yes	69	F	White/Caucasian	37.9	0	8888	8873.8	33425	33425	4	2017-09-08 20:00:00	1948-05-08 20:00:00	165.9	104.3	48.4	123.4	134.5	0.91	0	130/67	47	HYPERTENSION	Diabetes Type II	CHRONIC PAIN	0	0	0	2017-09-08 20:00:00	N	NA	Y	5	8	Y	40890	15.2	6.3	0.79	4	C-PAP	10 HOURS EVERY NIGHT	0	2017-09-08 20:00:00	135
Hu gp130 (14)	X5	A5	EPI-33	CP	Yes	75	F	White/Caucasian	26.2	0	7950	7935.8	26009.7	26009.7	4	2017-09-15 20:00:00	1942-01-25 19:00:00	160.8	67.7	34.4	91.6	105.7	0.87	0	148/82	59	MYASTHENIA GRAVIS	ESOPHAGEAL SPASMS	0	0	0	0	2017-09-15 20:00:00	N	NA	Y	5		N	0	0	0	0	0	C-PAP	5-6 HOURS EVERY NIGHT	0	2017-09-15 20:00:00	88
Hu gp130 (14)	X5	B5	EPI-33	CP	Yes	75	F	White/Caucasian	26.2	0	7908.5	7894.3	25715	25715	4	2017-09-15 20:00:00	1942-01-25 19:00:00	160.8	67.7	34.4	91.6	105.7	0.87	0	148/82	59	MYASTHENIA GRAVIS	ESOPHAGEAL SPASMS	0	0	0	0	2017-09-15 20:00:00	N	NA	Y	5		N	0	0	0	0	0	C-PAP	5-6 HOURS EVERY NIGHT	0	2017-09-15 20:00:00	88
Hu gp130 (14)	X5	C5	EPI-33	CP	Yes	75	F	White/Caucasian	26.2	0	7831	7816.8	25171.6	25171.6	4	2017-09-15 20:00:00	1942-01-25 19:00:00	160.8	67.7	34.4	91.6	105.7	0.87	0	148/82	59	MYASTHENIA GRAVIS	ESOPHAGEAL SPASMS	0	0	0	0	2017-09-15 20:00:00	N	NA	Y	5		N	0	0	0	0	0	C-PAP	5-6 HOURS EVERY NIGHT	0	2017-09-15 20:00:00	88
Hu gp130 (14)	X6	D5	EPI-28	CP	Yes	43	F	Black/African American	61	0	8738	8723.8	32135.9	32135.9	4	2017-09-18 20:00:00	1978-01-04 19:00:00	173.4	183.5	44.6	152	176.5	0.86	50	115/72	68	HYPERTENSION	ARTHRITIS	ALLERGIES	0	0	0	2017-09-18 20:00:00	N	NA	Y	22	7	Y	40960	22.3	9.76	0.79	5.3	C-PAP	7-8 HOURS NIGHTLY	0	2017-09-18 20:00:00	90
Hu gp130 (14)	X6	E5	EPI-28	CP	Yes	43	F	Black/African American	61	0	8627	8612.8	31208.6	31208.6	4	2017-09-18 20:00:00	1978-01-04 19:00:00	173.4	183.5	44.6	152	176.5	0.86	50	115/72	68	HYPERTENSION	ARTHRITIS	ALLERGIES	0	0	0	2017-09-18 20:00:00	N	NA	Y	22	7	Y	40960	22.3	9.76	0.79	5.3	C-PAP	7-8 HOURS NIGHTLY	0	2017-09-18 20:00:00	90
Hu gp130 (14)	X6	F5	EPI-28	CP	Yes	43	F	Black/African American	61	0	8734	8719.8	32102.1	32102.1	4	2017-09-18 20:00:00	1978-01-04 19:00:00	173.4	183.5	44.6	152	176.5	0.86	50	115/72	68	HYPERTENSION	ARTHRITIS	ALLERGIES	0	0	0	2017-09-18 20:00:00	N	NA	Y	22	7	Y	40960	22.3	9.76	0.79	5.3	C-PAP	7-8 HOURS NIGHTLY	0	2017-09-18 20:00:00	90
Hu gp130 (14)	X21	G5	EPI-C9	CI	Yes	54	F	White/Caucasian	22	0	7062	7047.8	20242.1	20242.1	4	2017-09-26 20:00:00	1963-03-13 19:00:00	176.3	68.4	37.75	78	102.8	0.76	0	144.6/85	66	NA	N/A	N/A	N/A	N/A	0	2017-09-26 20:00:00	N	NA	N	7	8	Y	39586	0	0	0	0	0	0	0	2017-09-26 20:00:00	107
Hu gp130 (14)	X21	G6	EPI-C9	CI	Yes	54	F	White/Caucasian	22	0	7030	7015.8	20054.1	20054.1	4	2017-09-26 20:00:00	1963-03-13 19:00:00	176.3	68.4	37.75	78	102.8	0.76	0	144.6/85	66	NA	N/A	N/A	N/A	N/A	0	2017-09-26 20:00:00	N	NA	N	7	8	Y	39586	0	0	0	0	0	0	0	2017-09-26 20:00:00	107
Hu gp130 (14)	X21	G7	EPI-C9	CI	Yes	54	F	White/Caucasian	22	0	6944	6929.8	19555.1	19555.1	4	2017-09-26 20:00:00	1963-03-13 19:00:00	176.3	68.4	37.75	78	102.8	0.76	0	144.6/85	66	NA	N/A	N/A	N/A	N/A	0	2017-09-26 20:00:00	N	NA	N	7	8	Y	39586	0	0	0	0	0	0	0	2017-09-26 20:00:00	107
Hu gp130 (14)	X23	H5	EPI-C10	CI	No	22	M	White/Caucasian	24.1	0	7706.5	7692.3	24317.3	24317.3	4	2017-12-15 19:00:00	1995-01-02 19:00:00	185	82.4	35.2	80.7	104.5	0.77	0	118/71	44	NA	0	0	0	0	0	2017-12-15 19:00:00	N	NA	N	6		Y	42402	1	0	0.93	UNKNOWN	NA	0	0	2017-12-15 19:00:00	99
Hu gp130 (14)	X23	H6	EPI-C10	CI	No	22	M	White/Caucasian	24.1	0	7762	7747.8	24695.3	24695.3	4	2017-12-15 19:00:00	1995-01-02 19:00:00	185	82.4	35.2	80.7	104.5	0.77	0	118/71	44	NA	0	0	0	0	0	2017-12-15 19:00:00	N	NA	N	6		Y	42402	1	0	0.93	UNKNOWN	NA	0	0	2017-12-15 19:00:00	99
Hu gp130 (14)	X23	H7	EPI-C10	CI	No	22	M	White/Caucasian	24.1	0	7549	7534.8	23268.9	23268.9	4	2017-12-15 19:00:00	1995-01-02 19:00:00	185	82.4	35.2	80.7	104.5	0.77	0	118/71	44	NA	0	0	0	0	0	2017-12-15 19:00:00	N	NA	N	6		Y	42402	1	0	0.93	UNKNOWN	NA	0	0	2017-12-15 19:00:00	99
Hu gp130 (14)	X7	A6	EPI-43	CP	Yes	52	M	White/Caucasian	32.5	0	7699	7684.8	24266.6	24266.6	4	2017-09-20 20:00:00	1964-05-22 20:00:00	191.8	119.4	41.1	113.4	125	0.9	15	135/90	49	HYPERLIPIDEMIA	0	0	0	0	0	2017-09-20 20:00:00	N	NA	Y	4	5	Y	40366	60.3	UNKNOWN	0.85	0	C-PAP	7 HOURS NIGHTLY	0	2017-09-20 20:00:00	103
Hu gp130 (14)	X7	B6	EPI-43	CP	Yes	52	M	White/Caucasian	32.5	0	7635	7620.8	23837	23837	4	2017-09-20 20:00:00	1964-05-22 20:00:00	191.8	119.4	41.1	113.4	125	0.9	15	135/90	49	HYPERLIPIDEMIA	0	0	0	0	0	2017-09-20 20:00:00	N	NA	Y	4	5	Y	40366	60.3	UNKNOWN	0.85	0	C-PAP	7 HOURS NIGHTLY	0	2017-09-20 20:00:00	103
Hu gp130 (14)	X7	C6	EPI-43	CP	Yes	52	M	White/Caucasian	32.5	0	7713	7698.8	24361.4	24361.4	4	2017-09-20 20:00:00	1964-05-22 20:00:00	191.8	119.4	41.1	113.4	125	0.9	15	135/90	49	HYPERLIPIDEMIA	0	0	0	0	0	2017-09-20 20:00:00	N	NA	Y	4	5	Y	40366	60.3	UNKNOWN	0.85	0	C-PAP	7 HOURS NIGHTLY	0	2017-09-20 20:00:00	103
Hu gp130 (14)	X8	D6	EPI-35	CP	Yes	65	F	White/Caucasian	40.9	0	7370	7355.8	22119.5	22119.5	4	2017-09-28 20:00:00	1952-07-16 20:00:00	164.7	110.9	42	112	127	0.88	0	147.3/65.3	56	HYPERTENSION	HYPERTHROIDISM	TYPE 2 DIABETES	0	0	0	2017-09-28 20:00:00	N	NA	Y	15	6.75	Y	41577	11.6	7.3	0.79	0	C-PAP	USES NIGHTLY	0	2017-09-28 20:00:00	112
Hu gp130 (14)	X8	E6	EPI-35	CP	Yes	65	F	White/Caucasian	40.9	0	7467.5	7453.3	22740.1	22740.1	4	2017-09-28 20:00:00	1952-07-16 20:00:00	164.7	110.9	42	112	127	0.88	0	147.3/65.3	56	HYPERTENSION	HYPERTHROIDISM	TYPE 2 DIABETES	0	0	0	2017-09-28 20:00:00	N	NA	Y	15	6.75	Y	41577	11.6	7.3	0.79	0	C-PAP	USES NIGHTLY	0	2017-09-28 20:00:00	112
Hu gp130 (14)	X8	F6	EPI-35	CP	Yes	65	F	White/Caucasian	40.9	0	7440	7425.8	22563.7	22563.7	4	2017-09-28 20:00:00	1952-07-16 20:00:00	164.7	110.9	42	112	127	0.88	0	147.3/65.3	56	HYPERTENSION	HYPERTHROIDISM	TYPE 2 DIABETES	0	0	0	2017-09-28 20:00:00	N	NA	Y	15	6.75	Y	41577	11.6	7.3	0.79	0	C-PAP	USES NIGHTLY	0	2017-09-28 20:00:00	112
Hu gp130 (14)	X9	A7	EPI-46	CP	Yes	75	M	White/Caucasian	29.6	0	7978	7963.8	26210	26210	4	2017-10-06 20:00:00	1942-09-02 20:00:00	170.1	85.6	41	108.5	100.6	1.07853	0	136/79	72	HYPERTENSION	HYPERLIPIDEMIA	0	0	0	0	2017-10-06 20:00:00	N	NA	Y	4	7	Y	34036	48	UNKNOWN		0	C-PAP	8-11HRS NIGHTLY	0	2017-10-06 20:00:00	107
Hu gp130 (14)	X9	B7	EPI-46	CP	Yes	75	M	White/Caucasian	29.6	0	8287	8272.8	28502.9	28502.9	4	2017-10-06 20:00:00	1942-09-02 20:00:00	170.1	85.6	41	108.5	100.6	1.07853	0	136/79	72	HYPERTENSION	HYPERLIPIDEMIA	0	0	0	0	2017-10-06 20:00:00	N	NA	Y	4	7	Y	34036	48	UNKNOWN		0	C-PAP	8-11HRS NIGHTLY	0	2017-10-06 20:00:00	107
Hu gp130 (14)	X9	C7	EPI-46	CP	Yes	75	M	White/Caucasian	29.6	0	8034	8019.8	26614.3	26614.3	4	2017-10-06 20:00:00	1942-09-02 20:00:00	170.1	85.6	41	108.5	100.6	1.07853	0	136/79	72	HYPERTENSION	HYPERLIPIDEMIA	0	0	0	0	2017-10-06 20:00:00	N	NA	Y	4	7	Y	34036	48	UNKNOWN		0	C-PAP	8-11HRS NIGHTLY	0	2017-10-06 20:00:00	107
Hu gp130 (14)	X10	D7	EPI-50	CP	Yes	59	M	White/Caucasian	41.6	0	8313	8298.8	28702.9	28702.9	4	2017-10-16 20:00:00	1958-05-06 20:00:00	174	126	46	125	126	0.99	0	112.6/69.3	61.6	SLEEP APNEA	HYPERTENSION	0	0	0	0	2017-10-16 20:00:00	N	NA	Y	7	8	Y	41548	98.5	UNKNOWN	0.679	0	C-PAP	USES NIGHTLY	0	2017-10-16 20:00:00	107
Hu gp130 (14)	X10	E7	EPI-50	CP	Yes	59	M	White/Caucasian	41.6	0	8062	8047.8	26818.3	26818.3	4	2017-10-16 20:00:00	1958-05-06 20:00:00	174	126	46	125	126	0.99	0	112.6/69.3	61.6	SLEEP APNEA	HYPERTENSION	0	0	0	0	2017-10-16 20:00:00	N	NA	Y	7	8	Y	41548	98.5	UNKNOWN	0.679	0	C-PAP	USES NIGHTLY	0	2017-10-16 20:00:00	107
Hu gp130 (14)	X10	F7	EPI-50	CP	Yes	59	M	White/Caucasian	41.6	0	8417.5	8403.3	29518	29518	4	2017-10-16 20:00:00	1958-05-06 20:00:00	174	126	46	125	126	0.99	0	112.6/69.3	61.6	SLEEP APNEA	HYPERTENSION	0	0	0	0	2017-10-16 20:00:00	N	NA	Y	7	8	Y	41548	98.5	UNKNOWN	0.679	0	C-PAP	USES NIGHTLY	0	2017-10-16 20:00:00	107
Hu gp130 (14)	X11	A8	EPI-52	CP	Yes	59	M	White/Caucasian	39.8	0	9205	9190.8	36291.5	36291.5	4	2017-10-18 20:00:00	1957-12-28 19:00:00	178.2	126.3	47.4	131.5	125.5	1.05	0	131/81	59	HYPERTENSION	HYPERLIPIDEMIA	TYPE 2 DIABETES	0	0	0	2017-10-18 20:00:00	N	NA	Y	10	5.75	Y	39491		UNKNOWN	0.767	0	C-PAP	6-8HRS NIGHTLY	0	2017-10-18 20:00:00	166
Hu gp130 (14)	X11	B8	EPI-52	CP	Yes	59	M	White/Caucasian	39.8	0	9409.5	9395.3	38248.7	38248.7	4	2017-10-18 20:00:00	1957-12-28 19:00:00	178.2	126.3	47.4	131.5	125.5	1.05	0	131/81	59	HYPERTENSION	HYPERLIPIDEMIA	TYPE 2 DIABETES	0	0	0	2017-10-18 20:00:00	N	NA	Y	10	5.75	Y	39491		UNKNOWN	0.767	0	C-PAP	6-8HRS NIGHTLY	0	2017-10-18 20:00:00	166
Hu gp130 (14)	X11	C8	EPI-52	CP	Yes	59	M	White/Caucasian	39.8	0	9145	9130.8	35733.6	35733.6	4	2017-10-18 20:00:00	1957-12-28 19:00:00	178.2	126.3	47.4	131.5	125.5	1.05	0	131/81	59	HYPERTENSION	HYPERLIPIDEMIA	TYPE 2 DIABETES	0	0	0	2017-10-18 20:00:00	N	NA	Y	10	5.75	Y	39491		UNKNOWN	0.767	0	C-PAP	6-8HRS NIGHTLY	0	2017-10-18 20:00:00	166
Hu gp130 (14)	X12	D8	EPI-63	CP	Yes	71	M	White/Caucasian	28.2	0	9219.5	9205.3	36427.4	36427.4	4	2017-11-03 20:00:00	1946-02-24 19:00:00	171.4	82.7	37.3	99.6	103.6	0.96	0	94/63	65	HYPERLIPIDEMIA	HYPERTENSION	HISTORY OF STROKE	0	0	0	2017-11-03 20:00:00	N	NA	Y	5	6	Y	41674	45.5	6.6	0.81	UNKNOWN	C-PAP	USES 6-7 HRS NIGHTLY	0	2017-11-03 20:00:00	90
Hu gp130 (14)	X12	E8	EPI-63	CP	Yes	71	M	White/Caucasian	28.2	0	9006.5	8992.3	34473.4	34473.4	4	2017-11-03 20:00:00	1946-02-24 19:00:00	171.4	82.7	37.3	99.6	103.6	0.96	0	94/63	65	HYPERLIPIDEMIA	HYPERTENSION	HISTORY OF STROKE	0	0	0	2017-11-03 20:00:00	N	NA	Y	5	6	Y	41674	45.5	6.6	0.81	UNKNOWN	C-PAP	USES 6-7 HRS NIGHTLY	0	2017-11-03 20:00:00	90
Hu gp130 (14)	X12	F8	EPI-63	CP	Yes	71	M	White/Caucasian	28.2	0	9194	9179.8	36188.6	36188.6	4	2017-11-03 20:00:00	1946-02-24 19:00:00	171.4	82.7	37.3	99.6	103.6	0.96	0	94/63	65	HYPERLIPIDEMIA	HYPERTENSION	HISTORY OF STROKE	0	0	0	2017-11-03 20:00:00	N	NA	Y	5	6	Y	41674	45.5	6.6	0.81	UNKNOWN	C-PAP	USES 6-7 HRS NIGHTLY	0	2017-11-03 20:00:00	90
Hu gp130 (14)	X22	G8	EPI-C11	CI	Yes	52	F	Black/African American	35	0	7866	7851.8	25415.9	25415.9	4	2017-10-31 20:00:00	1965-09-10 20:00:00	164.5	94.7	36.4	94.7	111.6	0.86	10	131/86	62	NA	0	0	0	0	0	2017-10-31 20:00:00	N	NA	N	1	4.5	N	NA		NA		NA	NA	NA	0	2017-10-31 20:00:00	80
Hu gp130 (14)	X22	G9	EPI-C11	CI	Yes	52	F	Black/African American	35	0	7814.5	7800.3	25057	25057	4	2017-10-31 20:00:00	1965-09-10 20:00:00	164.5	94.7	36.4	94.7	111.6	0.86	10	131/86	62	NA	0	0	0	0	0	2017-10-31 20:00:00	N	NA	N	1	4.5	N	NA		NA		NA	NA	NA	0	2017-10-31 20:00:00	80
Hu gp130 (14)	X22	G10	EPI-C11	CI	Yes	52	F	Black/African American	35	0	8045	8030.8	26694.3	26694.3	4	2017-10-31 20:00:00	1965-09-10 20:00:00	164.5	94.7	36.4	94.7	111.6	0.86	10	131/86	62	NA	0	0	0	0	0	2017-10-31 20:00:00	N	NA	N	1	4.5	N	NA		NA		NA	NA	NA	0	2017-10-31 20:00:00	80
Hu gp130 (14)	X13	A9	EPI-40	CP	Yes	73	M	White/Caucasian	25.7	0	8587.5	8573.3	30884	30884	4	2017-11-21 19:00:00	1944-01-21 20:00:00	184	86.9	39.3	102.1	106.5	0.95	0	117/76	80	ATRIAL FIBRILLATION	0	0	0	0	0	2017-11-21 19:00:00	N	NA	Y	5	7.75	Y	36220	29.9	UNKNOWN	0.78	17	C-PAP	USES 8 HRS NIGHTLY	0	2017-11-21 19:00:00	101
Hu gp130 (14)	X13	B9	EPI-40	CP	Yes	73	M	White/Caucasian	25.7	0	8093	8078.8	27045.6	27045.6	4	2017-11-21 19:00:00	1944-01-21 20:00:00	184	86.9	39.3	102.1	106.5	0.95	0	117/76	80	ATRIAL FIBRILLATION	0	0	0	0	0	2017-11-21 19:00:00	N	NA	Y	5	7.75	Y	36220	29.9	UNKNOWN	0.78	17	C-PAP	USES 8 HRS NIGHTLY	0	2017-11-21 19:00:00	101
Hu gp130 (14)	X13	C9	EPI-40	CP	Yes	73	M	White/Caucasian	25.7	0	8364.5	8350.3	29102.3	29102.3	4	2017-11-21 19:00:00	1944-01-21 20:00:00	184	86.9	39.3	102.1	106.5	0.95	0	117/76	80	ATRIAL FIBRILLATION	0	0	0	0	0	2017-11-21 19:00:00	N	NA	Y	5	7.75	Y	36220	29.9	UNKNOWN	0.78	17	C-PAP	USES 8 HRS NIGHTLY	0	2017-11-21 19:00:00	101
Hu gp130 (14)	X14	D9	EPI-24	CP	Yes	61	M	White/Caucasian	32.5	0	8278	8263.8	28433.9	28433.9	4	2017-11-30 19:00:00	1956-04-05 19:00:00	177	101.7	42.5	114.5	120	0.96	0	113.3/70	71.7	HYPERTENSION	HYPERLIPIDEMIA	PERIPHERAL NEUROPATHY	0	0	0	2017-11-30 19:00:00	N	NA	Y	13	6	N	0	0	0	0	0	C-PAP	USES NIGHTLY	0	2017-11-30 19:00:00	102
Hu gp130 (14)	X14	E9	EPI-24	CP	Yes	61	M	White/Caucasian	32.5	0	7954	7939.8	26038.2	26038.2	4	2017-11-30 19:00:00	1956-04-05 19:00:00	177	101.7	42.5	114.5	120	0.96	0	113.3/70	71.7	HYPERTENSION	HYPERLIPIDEMIA	PERIPHERAL NEUROPATHY	0	0	0	2017-11-30 19:00:00	N	NA	Y	13	6	N	0	0	0	0	0	C-PAP	USES NIGHTLY	0	2017-11-30 19:00:00	102
Hu gp130 (14)	X14	F9	EPI-24	CP	Yes	61	M	White/Caucasian	32.5	0	8160.5	8146.3	27545.8	27545.8	4	2017-11-30 19:00:00	1956-04-05 19:00:00	177	101.7	42.5	114.5	120	0.96	0	113.3/70	71.7	HYPERTENSION	HYPERLIPIDEMIA	PERIPHERAL NEUROPATHY	0	0	0	2017-11-30 19:00:00	N	NA	Y	13	6	N	0	0	0	0	0	C-PAP	USES NIGHTLY	0	2017-11-30 19:00:00	102
Hu gp130 (14)	X15	A10	EPI-C1	CI	No	36	F	White/Caucasian	31.6	0	8708.5	8694.3	31887.3	31887.3	4	2016-11-16 19:00:00	1980-08-22 20:00:00	165.5	86.5	36.4	96	121.5	0.79	10 lbs.	116/75	81	Multiple Sclerosis	N/A	N/A	N/A	N/A	0	2016-11-16 19:00:00	N	N/A	N	2		Y	42645	4	0	0.9	0	0	0	0	2016-11-16 19:00:00	95
Hu gp130 (14)	X15	B10	EPI-C1	CI	No	36	F	White/Caucasian	31.6	0	8619.5	8605.3	31146.8	31146.8	4	2016-11-16 19:00:00	1980-08-22 20:00:00	165.5	86.5	36.4	96	121.5	0.79	10 lbs.	116/75	81	Multiple Sclerosis	N/A	N/A	N/A	N/A	0	2016-11-16 19:00:00	N	N/A	N	2		Y	42645	4	0	0.9	0	0	0	0	2016-11-16 19:00:00	95
Hu gp130 (14)	X15	C10	EPI-C1	CI	No	36	F	White/Caucasian	31.6	0	8561.5	8547.3	30671.8	30671.8	4	2016-11-16 19:00:00	1980-08-22 20:00:00	165.5	86.5	36.4	96	121.5	0.79	10 lbs.	116/75	81	Multiple Sclerosis	N/A	N/A	N/A	N/A	0	2016-11-16 19:00:00	N	N/A	N	2		Y	42645	4	0	0.9	0	0	0	0	2016-11-16 19:00:00	95
Hu gp130 (14)	X16	D10	EPI-C2	CI	No	38	M	Black/African American	25.1	0	7770	7755.8	24750.2	24750.2	4	2016-11-23 19:00:00	1978-07-14 20:00:00	185.5	86.7	39.6	83.5	107	0.79	5 lbs.	111/71	64	N/A	N/A	N/A	N/A	N/A	0	2016-11-23 19:00:00	N	N/A	N	6		Y	41024	0.9	0	0.912	0	0	0	0	2016-11-23 19:00:00	103
Hu gp130 (14)	X16	E10	EPI-C2	CI	No	38	M	Black/African American	25.1	0	7658.5	7644.3	23994	23994	4	2016-11-23 19:00:00	1978-07-14 20:00:00	185.5	86.7	39.6	83.5	107	0.79	5 lbs.	111/71	64	N/A	N/A	N/A	N/A	N/A	0	2016-11-23 19:00:00	N	N/A	N	6		Y	41024	0.9	0	0.912	0	0	0	0	2016-11-23 19:00:00	103
Hu gp130 (14)	X16	F10	EPI-C2	CI	No	38	M	Black/African American	25.1	0	8027	8012.8	26563.5	26563.5	4	2016-11-23 19:00:00	1978-07-14 20:00:00	185.5	86.7	39.6	83.5	107	0.79	5 lbs.	111/71	64	N/A	N/A	N/A	N/A	N/A	0	2016-11-23 19:00:00	N	N/A	N	6		Y	41024	0.9	0	0.912	0	0	0	0	2016-11-23 19:00:00	103
Hu gp130 (14)	X18	D11	EPI-C4	CI	No	21	F	Asian	18.7	0	7335.5	7321.3	21903	21903	4	2017-03-14 20:00:00	1995-06-13 20:00:00	161	48.6	31.6	64.4	82.6	0.78	0 lbs.	94/61	65	N/A	N/A	N/A	N/A	N/A	0	2017-03-14 20:00:00	N	N/A	N	6		Y	41207	0	0	0.93	0.30599999999999999	0	0	0	2017-03-14 20:00:00	93
Hu gp130 (14)	X18	E11	EPI-C4	CI	No	21	F	Asian	18.7	0	7618	7603.8	23723.8	23723.8	4	2017-03-14 20:00:00	1995-06-13 20:00:00	161	48.6	31.6	64.4	82.6	0.78	0 lbs.	94/61	65	N/A	N/A	N/A	N/A	N/A	0	2017-03-14 20:00:00	N	N/A	N	6		Y	41207	0	0	0.93	0.30599999999999999	0	0	0	2017-03-14 20:00:00	93
Hu gp130 (14)	X18	F11	EPI-C4	CI	No	21	F	Asian	18.7	0	7671.5	7657.3	24081.3	24081.3	4	2017-03-14 20:00:00	1995-06-13 20:00:00	161	48.6	31.6	64.4	82.6	0.78	0 lbs.	94/61	65	N/A	N/A	N/A	N/A	N/A	0	2017-03-14 20:00:00	N	N/A	N	6		Y	41207	0	0	0.93	0.30599999999999999	0	0	0	2017-03-14 20:00:00	93
Hu gp130 (14)	X19	A12	EPI-C5	CI	No	33	F	White/Caucasian	24.6	0	8399	8384.8	29372.4	29372.4	4	2017-03-15 20:00:00	1983-08-03 20:00:00	170.5	71.6	34	84	108	0.78	0 lbs.	118/80	83	autoimmune arthritis	0	0	0	0	0	2017-03-15 20:00:00	N	N/A	N	11	7	y	42808	0.4	0	0.95	4.24E-2	0	0	0	2017-03-15 20:00:00	95
Hu gp130 (14)	X19	B12	EPI-C5	CI	No	33	F	White/Caucasian	24.6	0	7801	7786.8	24963.6	24963.6	4	2017-03-15 20:00:00	1983-08-03 20:00:00	170.5	71.6	34	84	108	0.78	0 lbs.	118/80	83	autoimmune arthritis	0	0	0	0	0	2017-03-15 20:00:00	N	N/A	N	11	7	y	42808	0.4	0	0.95	4.24E-2	0	0	0	2017-03-15 20:00:00	95
Hu gp130 (14)	X19	C12	EPI-C5	CI	No	33	F	White/Caucasian	24.6	0	7592	7577.8	23551.6	23551.6	4	2017-03-15 20:00:00	1983-08-03 20:00:00	170.5	71.6	34	84	108	0.78	0 lbs.	118/80	83	autoimmune arthritis	0	0	0	0	0	2017-03-15 20:00:00	N	N/A	N	11	7	y	42808	0.4	0	0.95	4.24E-2	0	0	0	2017-03-15 20:00:00	95
Hu gp130 (14)	X20	D12	EPI-C6	CI	No	40	F	Black/African American	24.4	0	8364.5	8350.3	29102.3	29102.3	4	2017-06-26 20:00:00	1976-07-03 20:00:00	174	73.8	33.1	81	110	0.74	30 lbs.	101/68	65	N/A	N/A	N/A	N/A	N/A	0	2017-06-26 20:00:00	Y	1 year	N	9		N	0	0	0	0	0	0	0	0	2017-06-26 20:00:00	83
Hu gp130 (14)	X20	E12	EPI-C6	CI	No	40	F	Black/African American	24.4	0	8771	8756.8	32415.9	32415.9	4	2017-06-26 20:00:00	1976-07-03 20:00:00	174	73.8	33.1	81	110	0.74	30 lbs.	101/68	65	N/A	N/A	N/A	N/A	N/A	0	2017-06-26 20:00:00	Y	1 year	N	9		N	0	0	0	0	0	0	0	0	2017-06-26 20:00:00	83
Hu gp130 (14)	X20	F12	EPI-C6	CI	No	40	F	Black/African American	24.4	0	8525	8510.8	30376	30376	4	2017-06-26 20:00:00	1976-07-03 20:00:00	174	73.8	33.1	81	110	0.74	30 lbs.	101/68	65	N/A	N/A	N/A	N/A	N/A	0	2017-06-26 20:00:00	Y	1 year	N	9		N	0	0	0	0	0	0	0	0	2017-06-26 20:00:00	83
[truncated: 6 more columns]

## Sheet: IL-6R
Analyte	Type	Well	Patient	NCP/CP/CI	Hypertension heart disease	Age	Gender	Race/Ethnicity	BMI	Outlier	FI	FI - Bkgd	Conc in Range	Obs Conc	Dilution	Date_visit	DOB	Height (cm)	Weight (kg)	Neck Circumference (cm)	Waist Circumference (cm)	Hip Circumference (cm)	Hip-to-waist ratio	Past year weight gain (lbs)	Avg blood pressure	Avg heart rate	Chronic Illness #1	Chronic Illness #2	Chronic Illness #3	Chronic Illness #4	Chronic Illness #5	Chronic Illness #6	Date_sleep	Shift Work? (Y/N)	Years shift work	Sleep apnea? (Y/N)	Epworth Sleepiness Score	MMAS-8 score	Sleep study results obtained (Y/N)?	Date of sleep study	AHI	% time SaO2<90 (min)	SaO2 Low	% Delta sleep	Treatment plan	Treatment plan adherence	Compliant?	Date_lab	Glucose
Hu IL-6Ra (19)	X1	C3	EPI-20	NCP	No	58	F	White/Caucasian	27.3	0	1427.5	1396.5	1037.81	1037.81	4	2017-08-31 20:00:00	1959-07-31 20:00:00	172.1	80.8	34.3	88.5	105.3	0.85	0 lbs.	96/60	61	Hypothyroidism	Glaucoma	Genital herpes	Situational Depression	0	0	2017-08-31 20:00:00	N	N/A	Y	3	5.75	Y	39942	14.1	N/A	0.856	1.4E-2	C-PAP	does not use C-PAP or any other treatment	0	2017-08-31 20:00:00	98
Hu IL-6Ra (19)	X1	D3	EPI-20	NCP	No	58	F	White/Caucasian	27.3	0	1615	1584	1234.16	1234.16	4	2017-08-31 20:00:00	1959-07-31 20:00:00	172.1	80.8	34.3	88.5	105.3	0.85	0 lbs.	96/60	61	Hypothyroidism	Glaucoma	Genital herpes	Situational Depression	0	0	2017-08-31 20:00:00	N	N/A	Y	3	5.75	Y	39942	14.1	N/A	0.856	1.4E-2	C-PAP	does not use C-PAP or any other treatment	0	2017-08-31 20:00:00	98
Hu IL-6Ra (19)	X1	E3	EPI-20	NCP	No	58	F	White/Caucasian	27.3	0	1371	1340	980.77	980.77	4	2017-08-31 20:00:00	1959-07-31 20:00:00	172.1	80.8	34.3	88.5	105.3	0.85	0 lbs.	96/60	61	Hypothyroidism	Glaucoma	Genital herpes	Situational Depression	0	0	2017-08-31 20:00:00	N	N/A	Y	3	5.75	Y	39942	14.1	N/A	0.856	1.4E-2	C-PAP	does not use C-PAP or any other treatment	0	2017-08-31 20:00:00	98
Hu IL-6Ra (19)	X2	F3	EPI-37	NCP	No	40	M	Hispanic	32.2	0	1473.5	1442.5	1084.99	1084.99	4	2017-10-02 20:00:00	1976-11-25 19:00:00	167.1	89.8	41	100	109	0.92	10	106.6/53	62.7	SLEEP APNEA	0	0	0	0	0	2017-10-02 20:00:00	Y	5 YRS	Y	8		Y	42129	51.3	4.3	0.8	14.6	C-PAP	DOES NOT OWN A MACHINE	0	2017-10-02 20:00:00	110
Hu IL-6Ra (19)	X2	G3	EPI-37	NCP	No	40	M	Hispanic	32.2	0	1569	1538	1185	1185	4	2017-10-02 20:00:00	1976-11-25 19:00:00	167.1	89.8	41	100	109	0.92	10	106.6/53	62.7	SLEEP APNEA	0	0	0	0	0	2017-10-02 20:00:00	Y	5 YRS	Y	8		Y	42129	51.3	4.3	0.8	14.6	C-PAP	DOES NOT OWN A MACHINE	0	2017-10-02 20:00:00	110
Hu IL-6Ra (19)	X2	H3	EPI-37	NCP	No	40	M	Hispanic	32.2	0	1800	1769	1438.29	1438.29	4	2017-10-02 20:00:00	1976-11-25 19:00:00	167.1	89.8	41	100	109	0.92	10	106.6/53	62.7	SLEEP APNEA	0	0	0	0	0	2017-10-02 20:00:00	Y	5 YRS	Y	8		Y	42129	51.3	4.3	0.8	14.6	C-PAP	DOES NOT OWN A MACHINE	0	2017-10-02 20:00:00	110
Hu IL-6Ra (19)	X3	C4	EPI-45	NCP	No	35	M	Black/African American	49.9	0	1337.5	1306.5	947.42	947.42	4	2017-10-04 20:00:00	1981-10-21 20:00:00	177	156.4	50	136	140	0.97	50	143/91	87	GASTRIC REFLUX	0	0	0	0	0	2017-10-04 20:00:00	N	NA	Y	12	5.75	Y	43012	105.9	38	0.72	UNKNOWN	C-PAP	DOES NOT USE OR OWN	0	2017-10-04 20:00:00	98
Hu IL-6Ra (19)	X3	D4	EPI-45	NCP	No	35	M	Black/African American	49.9	0	1392	1361	1001.86	1001.86	4	2017-10-04 20:00:00	1981-10-21 20:00:00	177	156.4	50	136	140	0.97	50	143/91	87	GASTRIC REFLUX	0	0	0	0	0	2017-10-04 20:00:00	N	NA	Y	12	5.75	Y	43012	105.9	38	0.72	UNKNOWN	C-PAP	DOES NOT USE OR OWN	0	2017-10-04 20:00:00	98
Hu IL-6Ra (19)	X3	E4	EPI-45	NCP	No	35	M	Black/African American	49.9	0	1371.5	1340.5	981.27	981.27	4	2017-10-04 20:00:00	1981-10-21 20:00:00	177	156.4	50	136	140	0.97	50	143/91	87	GASTRIC REFLUX	0	0	0	0	0	2017-10-04 20:00:00	N	NA	Y	12	5.75	Y	43012	105.9	38	0.72	UNKNOWN	C-PAP	DOES NOT USE OR OWN	0	2017-10-04 20:00:00	98
Hu IL-6Ra (19)	X4	F4	EPI-48	NCP	No	55	M	Black/African American	30.6	0	1328.5	1297.5	938.52	938.52	4	2017-10-10 20:00:00	1962-07-17 20:00:00	175.8	94.7	39	107	116	0.92	15	112.6/71.3	58	NA	0	0	0	0	0	2017-10-10 20:00:00	N	NA	Y	19	6	Y	42412	25.4	16.29	0.79	0	C-PAP	HAS NOT BEEN GIVEN PRESCRIPTION YET	0	2017-10-10 20:00:00	113
Hu IL-6Ra (19)	X4	G4	EPI-48	NCP	No	55	M	Black/African American	30.6	0	1390	1359	999.84	999.84	4	2017-10-10 20:00:00	1962-07-17 20:00:00	175.8	94.7	39	107	116	0.92	15	112.6/71.3	58	NA	0	0	0	0	0	2017-10-10 20:00:00	N	NA	Y	19	6	Y	42412	25.4	16.29	0.79	0	C-PAP	HAS NOT BEEN GIVEN PRESCRIPTION YET	0	2017-10-10 20:00:00	113
Hu IL-6Ra (19)	X4	H4	EPI-48	NCP	No	55	M	Black/African American	30.6	0	1523	1492	1136.48	1136.48	4	2017-10-10 20:00:00	1962-07-17 20:00:00	175.8	94.7	39	107	116	0.92	15	112.6/71.3	58	NA	0	0	0	0	0	2017-10-10 20:00:00	N	NA	Y	19	6	Y	42412	25.4	16.29	0.79	0	C-PAP	HAS NOT BEEN GIVEN PRESCRIPTION YET	0	2017-10-10 20:00:00	113
Hu IL-6Ra (19)	X5	A5	EPI-58	NCP	No	58	F	White/Caucasian	44.3	0	1583	1552	1199.89	1199.89	4	2017-10-27 20:00:00	1959-04-02 19:00:00	158.4	111.1	38.2	118	147.6	0.8	30	124/72	72	HYPERTHYROIDISM	ARTHRITIS	HEPITITUS C (TREATED APRIL 2017)	0	0	0	2017-10-27 20:00:00	N	NA	Y	13	7	Y	42889	21.1	5.71	0.78	UNKNOWN	C-PAP	NO TREATMENT YET	0	2017-10-27 20:00:00	100
Hu IL-6Ra (19)	X5	B5	EPI-58	NCP	No	58	F	White/Caucasian	44.3	0	2021	1990	1695.49	1695.49	4	2017-10-27 20:00:00	1959-04-02 19:00:00	158.4	111.1	38.2	118	147.6	0.8	30	124/72	72	HYPERTHYROIDISM	ARTHRITIS	HEPITITUS C (TREATED APRIL 2017)	0	0	0	2017-10-27 20:00:00	N	NA	Y	13	7	Y	42889	21.1	5.71	0.78	UNKNOWN	C-PAP	NO TREATMENT YET	0	2017-10-27 20:00:00	100
Hu IL-6Ra (19)	X5	C5	EPI-58	NCP	No	58	F	White/Caucasian	44.3	0	1913	1882	1568	1568	4	2017-10-27 20:00:00	1959-04-02 19:00:00	158.4	111.1	38.2	118	147.6	0.8	30	124/72	72	HYPERTHYROIDISM	ARTHRITIS	HEPITITUS C (TREATED APRIL 2017)	0	0	0	2017-10-27 20:00:00	N	NA	Y	13	7	Y	42889	21.1	5.71	0.78	UNKNOWN	C-PAP	NO TREATMENT YET	0	2017-10-27 20:00:00	100
Hu IL-6Ra (19)	X6	D5	EPI-60	NCP	No	72	F	White/Caucasian	37.4	0	1278	1247	889.07	889.07	4	2017-10-30 20:00:00	1945-11-01 19:00:00	157.9	93.2	37.5	114	120	0.95	0	116.3/68.3	74	CHRONIC PAIN	0	0	0	0	0	2017-10-30 20:00:00	N	NA	Y	3	7	Y	40681	10.8	UNKNOWN	0.654	0	C-PAP	DOES NOT USE FOR COMFORT REASONS	0	2017-10-30 20:00:00	95
Hu IL-6Ra (19)	X6	E5	EPI-60	NCP	No	72	F	White/Caucasian	37.4	0	1249	1218	861.03	861.03	4	2017-10-30 20:00:00	1945-11-01 19:00:00	157.9	93.2	37.5	114	120	0.95	0	116.3/68.3	74	CHRONIC PAIN	0	0	0	0	0	2017-10-30 20:00:00	N	NA	Y	3	7	Y	40681	10.8	UNKNOWN	0.654	0	C-PAP	DOES NOT USE FOR COMFORT REASONS	0	2017-10-30 20:00:00	95
Hu IL-6Ra (19)	X6	F5	EPI-60	NCP	No	72	F	White/Caucasian	37.4	0	1178.5	1147.5	794.02	794.02	4	2017-10-30 20:00:00	1945-11-01 19:00:00	157.9	93.2	37.5	114	120	0.95	0	116.3/68.3	74	CHRONIC PAIN	0	0	0	0	0	2017-10-30 20:00:00	N	NA	Y	3	7	Y	40681	10.8	UNKNOWN	0.654	0	C-PAP	DOES NOT USE FOR COMFORT REASONS	0	2017-10-30 20:00:00	95
Hu IL-6Ra (19)	X21	G5	EPI-34	CP	No	57	F	White/Caucasian	38.7	0	1720	1689	1348.76	1348.76	4	2017-08-28 20:00:00	1960-07-25 20:00:00	159	97.8	37	116	133	0.87	3	114.3/78.3	53.6	IRRITALBLE BOWEL SYNDROME	0	0	0	0	0	2017-08-28 20:00:00	N	NA	Y	8	1.5	Y	42815	18	1.6	0.789	U	CPAP	EVERY NIGHT	0	2017-08-28 20:00:00	98
Hu IL-6Ra (19)	X21	G6	EPI-34	CP	No	57	F	White/Caucasian	38.7	0	1590	1559	1207.36	1207.36	4	2017-08-28 20:00:00	1960-07-25 20:00:00	159	97.8	37	116	133	0.87	3	114.3/78.3	53.6	IRRITALBLE BOWEL SYNDROME	0	0	0	0	0	2017-08-28 20:00:00	N	NA	Y	8	1.5	Y	42815	18	1.6	0.789	U	CPAP	EVERY NIGHT	0	2017-08-28 20:00:00	98
Hu IL-6Ra (19)	X21	G7	EPI-34	CP	No	57	F	White/Caucasian	38.7	0	1493	1462	1105.18	1105.18	4	2017-08-28 20:00:00	1960-07-25 20:00:00	159	97.8	37	116	133	0.87	3	114.3/78.3	53.6	IRRITALBLE BOWEL SYNDROME	0	0	0	0	0	2017-08-28 20:00:00	N	NA	Y	8	1.5	Y	42815	18	1.6	0.789	U	CPAP	EVERY NIGHT	0	2017-08-28 20:00:00	98
Hu IL-6Ra (19)	X23	H5	EPI-26	CP	No	63	F	White/Caucasian	23.8	0	1092	1061	714.04	714.04	4	2017-10-11 20:00:00	1954-05-07 20:00:00	163	63.3	35.5	80.8	102.5	0.78	0	103/72	84	SEASONAL ALLERGIES	ATROPHIC VAGINITIS	0	0	0	0	2017-10-11 20:00:00	N	NA	Y	2	8	Y	39736	55.9	15	0.85	UNKNOWN	C-PAP	NIGHTLY	0	2017-10-11 20:00:00	88
Hu IL-6Ra (19)	X23	H6	EPI-26	CP	No	63	F	White/Caucasian	23.8	0	1040	1009	667.17	667.17	4	2017-10-11 20:00:00	1954-05-07 20:00:00	163	63.3	35.5	80.8	102.5	0.78	0	103/72	84	SEASONAL ALLERGIES	ATROPHIC VAGINITIS	0	0	0	0	2017-10-11 20:00:00	N	NA	Y	2	8	Y	39736	55.9	15	0.85	UNKNOWN	C-PAP	NIGHTLY	0	2017-10-11 20:00:00	88
Hu IL-6Ra (19)	X23	H7	EPI-26	CP	No	63	F	White/Caucasian	23.8	0	1211	1180	824.71	824.71	4	2017-10-11 20:00:00	1954-05-07 20:00:00	163	63.3	35.5	80.8	102.5	0.78	0	103/72	84	SEASONAL ALLERGIES	ATROPHIC VAGINITIS	0	0	0	0	2017-10-11 20:00:00	N	NA	Y	2	8	Y	39736	55.9	15	0.85	UNKNOWN	C-PAP	NIGHTLY	0	2017-10-11 20:00:00	88
Hu IL-6Ra (19)	X7	A6	EPI-27	NCP	No	61	M	White/Caucasian	24.6	0	864	833	515.58	515.58	4	2017-12-08 19:00:00	1956-11-15 19:00:00	179.3	79.1	38.3	88.8	100.2	0.89	0	134/79	41	BENIGN PROSTATE HYPERPLASIA	0	0	0	0	0	2017-12-08 19:00:00	N	NA	Y	3	5	N	0	0	0	0	0	C-PAP	NOT USING	No	2017-12-08 19:00:00	97
Hu IL-6Ra (19)	X7	B6	EPI-27	NCP	No	61	M	White/Caucasian	24.6	0	912	881	555.81	555.81	4	2017-12-08 19:00:00	1956-11-15 19:00:00	179.3	79.1	38.3	88.8	100.2	0.89	0	134/79	41	BENIGN PROSTATE HYPERPLASIA	0	0	0	0	0	2017-12-08 19:00:00	N	NA	Y	3	5	N	0	0	0	0	0	C-PAP	NOT USING	No	2017-12-08 19:00:00	97
Hu IL-6Ra (19)	X7	C6	EPI-27	NCP	No	61	M	White/Caucasian	24.6	0	1189	1158	803.9	803.9	4	2017-12-08 19:00:00	1956-11-15 19:00:00	179.3	79.1	38.3	88.8	100.2	0.89	0	134/79	41	BENIGN PROSTATE HYPERPLASIA	0	0	0	0	0	2017-12-08 19:00:00	N	NA	Y	3	5	N	0	0	0	0	0	C-PAP	NOT USING	No	2017-12-08 19:00:00	97
Hu IL-6Ra (19)	X8	D6	EPI-65	NCP	No	40	F	Black/African American	47.2	0	1138	1107	756.26	756.26	4	2018-01-10 19:00:00	1977-12-07 19:00:00	158.1	118	34.7	100	145.4	0.69	0	118/73	56	NA	0	0	0	0	0	2018-01-10 19:00:00	N	NA	Y	9		N	0	0	0	0	0	C-PAP	Does not use	No	2018-01-10 19:00:00	87
Hu IL-6Ra (19)	X8	E6	EPI-65	NCP	No	40	F	Black/African American	47.2	0	1340	1309	949.9	949.9	4	2018-01-10 19:00:00	1977-12-07 19:00:00	158.1	118	34.7	100	145.4	0.69	0	118/73	56	NA	0	0	0	0	0	2018-01-10 19:00:00	N	NA	Y	9		N	0	0	0	0	0	C-PAP	Does not use	No	2018-01-10 19:00:00	87
Hu IL-6Ra (19)	X8	F6	EPI-65	NCP	No	40	F	Black/African American	47.2	0	1365	1334	974.77	974.77	4	2018-01-10 19:00:00	1977-12-07 19:00:00	158.1	118	34.7	100	145.4	0.69	0	118/73	56	NA	0	0	0	0	0	2018-01-10 19:00:00	N	NA	Y	9		N	0	0	0	0	0	C-PAP	Does not use	No	2018-01-10 19:00:00	87
Hu IL-6Ra (19)	X9	A7	EPI-21	NCP	Yes	74	F	White/Caucasian	35.6	0	1309.5	1278.5	919.82	919.82	4	2017-08-28 20:00:00	1942-11-08 20:00:00	166.5	98.7	40	107	128	0.84	8-10	124.3/80.3	72.3	HIGH BLOOD PRESSURE	ACID REFLUX	0	0	0	0	2017-08-28 20:00:00	N	NA	Y	9	5.75	Y	40076	7.4	UNKNOWN	0.78	18.3 STAGE N3	C-PAP	DOES NOT USE	0	2017-08-28 20:00:00	109
Hu IL-6Ra (19)	X9	B7	EPI-21	NCP	Yes	74	F	White/Caucasian	35.6	0	1368	1337	977.77	977.77	4	2017-08-28 20:00:00	1942-11-08 20:00:00	166.5	98.7	40	107	128	0.84	8-10	124.3/80.3	72.3	HIGH BLOOD PRESSURE	ACID REFLUX	0	0	0	0	2017-08-28 20:00:00	N	NA	Y	9	5.75	Y	40076	7.4	UNKNOWN	0.78	18.3 STAGE N3	C-PAP	DOES NOT USE	0	2017-08-28 20:00:00	109
Hu IL-6Ra (19)	X9	C7	EPI-21	NCP	Yes	74	F	White/Caucasian	35.6	0	1616.5	1585.5	1235.77	1235.77	4	2017-08-28 20:00:00	1942-11-08 20:00:00	166.5	98.7	40	107	128	0.84	8-10	124.3/80.3	72.3	HIGH BLOOD PRESSURE	ACID REFLUX	0	0	0	0	2017-08-28 20:00:00	N	NA	Y	9	5.75	Y	40076	7.4	UNKNOWN	0.78	18.3 STAGE N3	C-PAP	DOES NOT USE	0	2017-08-28 20:00:00	109
Hu IL-6Ra (19)	X10	D7	EPI-17	NCP	Yes	75	F	White/Caucasian	20	0	1383	1352	992.8	992.8	4	2017-08-31 20:00:00	1941-10-28 19:00:00	163.1	53.3	34.5	73.4	95.6	0.76	0 lbs.	127/75	74	Hypertension	A-Fib	Saccoidosis	Hypothyroid	0	0	2017-08-31 20:00:00	N	N/A	Y	6	6.75	Y	41829	11.4	7.0000000000000001E-3	0.85	0.2	C-PAP & dental device	does not use either	No	2017-08-31 20:00:00	87
Hu IL-6Ra (19)	X10	E7	EPI-17	NCP	Yes	75	F	White/Caucasian	20	0	1370	1339	979.77	979.77	4	2017-08-31 20:00:00	1941-10-28 19:00:00	163.1	53.3	34.5	73.4	95.6	0.76	0 lbs.	127/75	74	Hypertension	A-Fib	Saccoidosis	Hypothyroid	0	0	2017-08-31 20:00:00	N	N/A	Y	6	6.75	Y	41829	11.4	7.0000000000000001E-3	0.85	0.2	C-PAP & dental device	does not use either	No	2017-08-31 20:00:00	87
Hu IL-6Ra (19)	X10	F7	EPI-17	NCP	Yes	75	F	White/Caucasian	20	0	1365	1334	974.77	974.77	4	2017-08-31 20:00:00	1941-10-28 19:00:00	163.1	53.3	34.5	73.4	95.6	0.76	0 lbs.	127/75	74	Hypertension	A-Fib	Saccoidosis	Hypothyroid	0	0	2017-08-31 20:00:00	N	N/A	Y	6	6.75	Y	41829	11.4	7.0000000000000001E-3	0.85	0.2	C-PAP & dental device	does not use either	No	2017-08-31 20:00:00	87
Hu IL-6Ra (19)	X11	A8	EPI-22	NCP	Yes	62	M	Asian	23.9	0	1628	1597	1248.17	1248.17	4	2017-09-05 20:00:00	1955-04-27 20:00:00	169.2	68.3	38.8	97	103	0.94	0	106.3/66	62	HYPERTENSION	Hyperlipidema	PER-DIABETIC	0	0	0	2017-09-05 20:00:00	N	NA	Y	8	6	N (Facility that pt reported study completed at has no record of him at all)	0	0	0	0	0	C-PAP PRESCRIBED 2.5 YRS AGO	Has not been using	No	2017-09-05 20:00:00	109
Hu IL-6Ra (19)	X11	B8	EPI-22	NCP	Yes	62	M	Asian	23.9	0	1823	1792	1464.39	1464.39	4	2017-09-05 20:00:00	1955-04-27 20:00:00	169.2	68.3	38.8	97	103	0.94	0	106.3/66	62	HYPERTENSION	Hyperlipidema	PER-DIABETIC	0	0	0	2017-09-05 20:00:00	N	NA	Y	8	6	N (Facility that pt reported study completed at has no record of him at all)	0	0	0	0	0	C-PAP PRESCRIBED 2.5 YRS AGO	Has not been using	No	2017-09-05 20:00:00	109
Hu IL-6Ra (19)	X11	C8	EPI-22	NCP	Yes	62	M	Asian	23.9	0	2547	2516	2365.78	2365.78	4	2017-09-05 20:00:00	1955-04-27 20:00:00	169.2	68.3	38.8	97	103	0.94	0	106.3/66	62	HYPERTENSION	Hyperlipidema	PER-DIABETIC	0	0	0	2017-09-05 20:00:00	N	NA	Y	8	6	N (Facility that pt reported study completed at has no record of him at all)	0	0	0	0	0	C-PAP PRESCRIBED 2.5 YRS AGO	Has not been using	No	2017-09-05 20:00:00	109
Hu IL-6Ra (19)	X12	D8	EPI-19	NCP	Yes	46	M	White/Caucasian	30.6	0	1503	1472	1115.58	1115.58	4	2017-09-13 20:00:00	1971-05-07 20:00:00	181.35	100.5	43	110.5	224.8	0.97	0	136.6/92	65.3	HYPERTENSION	HYPERLIPIDEMIA	0	0	0	0	2017-09-13 20:00:00	N	NA	Y	5	6.75	N	0	0	0	0	0	DENTAL DEVICE BUT IT CAUSED DISCOMFORT	NO LONGER USING DENTAL DEVICE	0	2017-09-13 20:00:00	100
Hu IL-6Ra (19)	X12	E8	EPI-19	NCP	Yes	46	M	White/Caucasian	30.6	0	1127	1096	746.1	746.1	4	2017-09-13 20:00:00	1971-05-07 20:00:00	181.35	100.5	43	110.5	224.8	0.97	0	136.6/92	65.3	HYPERTENSION	HYPERLIPIDEMIA	0	0	0	0	2017-09-13 20:00:00	N	NA	Y	5	6.75	N	0	0	0	0	0	DENTAL DEVICE BUT IT CAUSED DISCOMFORT	NO LONGER USING DENTAL DEVICE	0	2017-09-13 20:00:00	100
Hu IL-6Ra (19)	X12	F8	EPI-19	NCP	Yes	46	M	White/Caucasian	30.6	0	1157	1126	773.91	773.91	4	2017-09-13 20:00:00	1971-05-07 20:00:00	181.35	100.5	43	110.5	224.8	0.97	0	136.6/92	65.3	HYPERTENSION	HYPERLIPIDEMIA	0	0	0	0	2017-09-13 20:00:00	N	NA	Y	5	6.75	N	0	0	0	0	0	DENTAL DEVICE BUT IT CAUSED DISCOMFORT	NO LONGER USING DENTAL DEVICE	0	2017-09-13 20:00:00	100
Hu IL-6Ra (19)	X22	G8	EPI-47	CP	No	66	F	White/Caucasian	29.2	0	1279.5	1248.5	890.52	890.52	4	2017-10-09 20:00:00	1951-06-01 20:00:00	166.5	81	36.9	93.9	108	0.87	10	120/76	61	HYPERTHYROIDISM	0	0	0	0	0	2017-10-09 20:00:00	N	NA	Y	1	7	Y	42780	35.3	6.4	0.78	UNKNOWN	C-PAP	6-8HRS NIGHTLY	0	2017-10-09 20:00:00	99
Hu IL-6Ra (19)	X22	G9	EPI-47	CP	No	66	F	White/Caucasian	29.2	0	1308	1277	918.35	918.35	4	2017-10-09 20:00:00	1951-06-01 20:00:00	166.5	81	36.9	93.9	108	0.87	10	120/76	61	HYPERTHYROIDISM	0	0	0	0	0	2017-10-09 20:00:00	N	NA	Y	1	7	Y	42780	35.3	6.4	0.78	UNKNOWN	C-PAP	6-8HRS NIGHTLY	0	2017-10-09 20:00:00	99
Hu IL-6Ra (19)	X22	G10	EPI-47	CP	No	66	F	White/Caucasian	29.2	0	1179	1148	794.49	794.49	4	2017-10-09 20:00:00	1951-06-01 20:00:00	166.5	81	36.9	93.9	108	0.87	10	120/76	61	HYPERTHYROIDISM	0	0	0	0	0	2017-10-09 20:00:00	N	NA	Y	1	7	Y	42780	35.3	6.4	0.78	UNKNOWN	C-PAP	6-8HRS NIGHTLY	0	2017-10-09 20:00:00	99
Hu IL-6Ra (19)	X24	H8	EPI-70	CP	No	42	M	White/Caucasian	36.6	0	1398	1367	1007.91	1007.91	4	2017-11-13 19:00:00	1975-07-26 20:00:00	180	118.5	44.5	123.5	125	0.99	10	157.3/106.3	94	ACID REFLUX	0	0	0	0	0	2017-11-13 19:00:00	N	NA	Y	2	4.75	N	0	0	0	0	0	C-PAP	Uses C-PAP Daily	Yes	2017-11-13 19:00:00	111
Hu IL-6Ra (19)	X24	H9	EPI-70	CP	No	42	M	White/Caucasian	36.6	0	1511.5	1480.5	1124.45	1124.45	4	2017-11-13 19:00:00	1975-07-26 20:00:00	180	118.5	44.5	123.5	125	0.99	10	157.3/106.3	94	ACID REFLUX	0	0	0	0	0	2017-11-13 19:00:00	N	NA	Y	2	4.75	N	0	0	0	0	0	C-PAP	Uses C-PAP Daily	Yes	2017-11-13 19:00:00	111
Hu IL-6Ra (19)	X24	H10	EPI-70	CP	No	42	M	White/Caucasian	36.6	0	1459	1428	1070.05	1070.05	4	2017-11-13 19:00:00	1975-07-26 20:00:00	180	118.5	44.5	123.5	125	0.99	10	157.3/106.3	94	ACID REFLUX	0	0	0	0	0	2017-11-13 19:00:00	N	NA	Y	2	4.75	N	0	0	0	0	0	C-PAP	Uses C-PAP Daily	Yes	2017-11-13 19:00:00	111
Hu IL-6Ra (19)	X13	A9	EPI-41	NCP	Yes	68	F	White/Caucasian	50	0	1222	1191	835.18	835.18	4	2017-09-21 20:00:00	1949-02-25 19:00:00	164	134.6	44	139	154	0.9	20	132/76	66	HYPERTENSION	KIDNEY STONES	BLOOD CLOTS	HYPERLIPIDEMIA	NA	NA	2017-09-21 20:00:00	N	NA	Y	8	4.5	Y	42355	33.1	77.2	0.78	U	DENTAL DEVICE BUT IT CAUSED DISCOMFORT	DOES NOT USE	0	2017-09-21 20:00:00	111
Hu IL-6Ra (19)	X13	B9	EPI-41	NCP	Yes	68	F	White/Caucasian	50	0	1175	1144	790.74	790.74	4	2017-09-21 20:00:00	1949-02-25 19:00:00	164	134.6	44	139	154	0.9	20	132/76	66	HYPERTENSION	KIDNEY STONES	BLOOD CLOTS	HYPERLIPIDEMIA	NA	NA	2017-09-21 20:00:00	N	NA	Y	8	4.5	Y	42355	33.1	77.2	0.78	U	DENTAL DEVICE BUT IT CAUSED DISCOMFORT	DOES NOT USE	0	2017-09-21 20:00:00	111
Hu IL-6Ra (19)	X13	C9	EPI-41	NCP	Yes	68	F	White/Caucasian	50	0	1439.5	1408.5	1050.06	1050.06	4	2017-09-21 20:00:00	1949-02-25 19:00:00	164	134.6	44	139	154	0.9	20	132/76	66	HYPERTENSION	KIDNEY STONES	BLOOD CLOTS	HYPERLIPIDEMIA	NA	NA	2017-09-21 20:00:00	N	NA	Y	8	4.5	Y	42355	33.1	77.2	0.78	U	DENTAL DEVICE BUT IT CAUSED DISCOMFORT	DOES NOT USE	0	2017-09-21 20:00:00	111
Hu IL-6Ra (19)	X14	D9	EPI-42	NCP	Yes	40	M	Black/African American	26.5	0	1539.5	1508.5	1153.81	1153.81	4	2017-09-27 20:00:00	1977-05-02 20:00:00	177	82.9	41.5	96.1	108.9	0.88	0	155/101	56	HYPERTENSION	HYPERCHOLESTEREMIA	0	0	0	0	2017-09-27 20:00:00	N	NA	Y		8	Y	39897	12	0	0.91	0	C-PAP	HAS NOT USED FOR YEARS	0	2017-09-27 20:00:00	93
Hu IL-6Ra (19)	X14	E9	EPI-42	NCP	Yes	40	M	Black/African American	26.5	0	1463	1432	1074.16	1074.16	4	2017-09-27 20:00:00	1977-05-02 20:00:00	177	82.9	41.5	96.1	108.9	0.88	0	155/101	56	HYPERTENSION	HYPERCHOLESTEREMIA	0	0	0	0	2017-09-27 20:00:00	N	NA	Y		8	Y	39897	12	0	0.91	0	C-PAP	HAS NOT USED FOR YEARS	0	2017-09-27 20:00:00	93
Hu IL-6Ra (19)	X14	F9	EPI-42	NCP	Yes	40	M	Black/African American	26.5	0	1507	1476	1119.75	1119.75	4	2017-09-27 20:00:00	1977-05-02 20:00:00	177	82.9	41.5	96.1	108.9	0.88	0	155/101	56	HYPERTENSION	HYPERCHOLESTEREMIA	0	0	0	0	2017-09-27 20:00:00	N	NA	Y		8	Y	39897	12	0	0.91	0	C-PAP	HAS NOT USED FOR YEARS	0	2017-09-27 20:00:00	93
Hu IL-6Ra (19)	X15	A10	EPI-55	NCP	Yes	62	M	White/Caucasian	33.2	0	1553	1522	1168.05	1168.05	4	2017-10-23 20:00:00	1955-02-15 19:00:00	179.2	106.6	46.8	117.1	108	1.08	25	222/105	69	HYPERTENSION	BENIGN PROSTATE HYPERPLASIA	HYPERTENSIVE URGENCY. NO SIGN OF ORGAN FAILURE	0	0	0	2017-10-23 20:00:00	N	NA	Y	9	5	Y	39982	23.7	UNKNOWN	0.625	0	C-PAP	DOES NOT USE	0	2017-10-23 20:00:00	122
Hu IL-6Ra (19)	X15	B10	EPI-55	NCP	Yes	62	M	White/Caucasian	33.2	0	1896	1865	1548.24	1548.24	4	2017-10-23 20:00:00	1955-02-15 19:00:00	179.2	106.6	46.8	117.1	108	1.08	25	222/105	69	HYPERTENSION	BENIGN PROSTATE HYPERPLASIA	HYPERTENSIVE URGENCY. NO SIGN OF ORGAN FAILURE	0	0	0	2017-10-23 20:00:00	N	NA	Y	9	5	Y	39982	23.7	UNKNOWN	0.625	0	C-PAP	DOES NOT USE	0	2017-10-23 20:00:00	122
Hu IL-6Ra (19)	X15	C10	EPI-55	NCP	Yes	62	M	White/Caucasian	33.2	0	1668.5	1637.5	1292.14	1292.14	4	2017-10-23 20:00:00	1955-02-15 19:00:00	179.2	106.6	46.8	117.1	108	1.08	25	222/105	69	HYPERTENSION	BENIGN PROSTATE HYPERPLASIA	HYPERTENSIVE URGENCY. NO SIGN OF ORGAN FAILURE	0	0	0	2017-10-23 20:00:00	N	NA	Y	9	5	Y	39982	23.7	UNKNOWN	0.625	0	C-PAP	DOES NOT USE	0	2017-10-23 20:00:00	122
Hu IL-6Ra (19)	X16	D10	EPI-66	NCP	Yes	65	M	Black/African American	33.8	0	1109	1078	729.56	729.56	4	2017-11-09 19:00:00	1952-11-04 19:00:00	178.6	107.9	43	117	114.5	1.02	8 POUND LOSS	108.7/71.7	68	HYPERTENSION	HYPERLIPIDEMIA	0	0	0	0	2017-11-09 19:00:00	N	NA	Y	9	4.75	Y	42057	22.6	0	0.9	UNKNOWN	C-PAP	C-PAP USE GIVES PATIENT RESPERATORY INFECTION EVEN THOUGH THE C-PAP IS EFFECTIVE; only uses occasionally	No	2017-11-09 19:00:00	99
Hu IL-6Ra (19)	X16	E10	EPI-66	NCP	Yes	65	M	Black/African American	33.8	0	1143	1112	760.89	760.89	4	2017-11-09 19:00:00	1952-11-04 19:00:00	178.6	107.9	43	117	114.5	1.02	8 POUND LOSS	108.7/71.7	68	HYPERTENSION	HYPERLIPIDEMIA	0	0	0	0	2017-11-09 19:00:00	N	NA	Y	9	4.75	Y	42057	22.6	0	0.9	UNKNOWN	C-PAP	C-PAP USE GIVES PATIENT RESPERATORY INFECTION EVEN THOUGH THE C-PAP IS EFFECTIVE; only uses occasionally	No	2017-11-09 19:00:00	99
Hu IL-6Ra (19)	X16	F10	EPI-66	NCP	Yes	65	M	Black/African American	33.8	0	1093	1062	714.95	714.95	4	2017-11-09 19:00:00	1952-11-04 19:00:00	178.6	107.9	43	117	114.5	1.02	8 POUND LOSS	108.7/71.7	68	HYPERTENSION	HYPERLIPIDEMIA	0	0	0	0	2017-11-09 19:00:00	N	NA	Y	9	4.75	Y	42057	22.6	0	0.9	UNKNOWN	C-PAP	C-PAP USE GIVES PATIENT RESPERATORY INFECTION EVEN THOUGH THE C-PAP IS EFFECTIVE; only uses occasionally	No	2017-11-09 19:00:00	99
Hu IL-6Ra (19)	X17	A11	EPI-25	NCP	Yes	68	M	White/Caucasian	32.7	0	1496	1465	1108.3	1108.3	4	2017-11-20 19:00:00	1949-05-21 20:00:00	173.1	98.1	45.7	112.1	112.6	0.99	0	126/92	74	HYPERTENSION	HYPERLIPIDMIA	0	0	0	0	2017-11-20 19:00:00	N	NA	Y	9	4.75	N	0	0	0	0	0	C-PAP	NOT USING	0	2017-11-20 19:00:00	115
Hu IL-6Ra (19)	X17	B11	EPI-25	NCP	Yes	68	M	White/Caucasian	32.7	0	1469	1438	1080.34	1080.34	4	2017-11-20 19:00:00	1949-05-21 20:00:00	173.1	98.1	45.7	112.1	112.6	0.99	0	126/92	74	HYPERTENSION	HYPERLIPIDMIA	0	0	0	0	2017-11-20 19:00:00	N	NA	Y	9	4.75	N	0	0	0	0	0	C-PAP	NOT USING	0	2017-11-20 19:00:00	115
Hu IL-6Ra (19)	X17	C11	EPI-25	NCP	Yes	68	M	White/Caucasian	32.7	0	1452	1421	1062.86	1062.86	4	2017-11-20 19:00:00	1949-05-21 20:00:00	173.1	98.1	45.7	112.1	112.6	0.99	0	126/92	74	HYPERTENSION	HYPERLIPIDMIA	0	0	0	0	2017-11-20 19:00:00	N	NA	Y	9	4.75	N	0	0	0	0	0	C-PAP	NOT USING	0	2017-11-20 19:00:00	115
Hu IL-6Ra (19)	X18	D11	EPI-29	NCP	Yes	60	M	Black/African American	36.3	0	718	687	398.6	398.6	4	2017-11-21 19:00:00	1957-11-09 19:00:00	192.8	135.1	43.5	130.5	119	1.1	0	127.7/85	70.3	HYPERTENSION	ERECTILE DYSFUNCTION	0	0	0	0	2017-11-21 19:00:00	N	NA	Y	4	7	Y	42178	28.4	6.3	0.56	UNKNOWN	C-PAP	DOES NOT USE FOR COMFORT REASONS	0	2017-11-21 19:00:00	104
Hu IL-6Ra (19)	X18	E11	EPI-29	NCP	Yes	60	M	Black/African American	36.3	0	666.5	635.5	359.38	359.38	4	2017-11-21 19:00:00	1957-11-09 19:00:00	192.8	135.1	43.5	130.5	119	1.1	0	127.7/85	70.3	HYPERTENSION	ERECTILE DYSFUNCTION	0	0	0	0	2017-11-21 19:00:00	N	NA	Y	4	7	Y	42178	28.4	6.3	0.56	UNKNOWN	C-PAP	DOES NOT USE FOR COMFORT REASONS	0	2017-11-21 19:00:00	104
Hu IL-6Ra (19)	X18	F11	EPI-29	NCP	Yes	60	M	Black/African American	36.3	0	707	676	390.13	390.13	4	2017-11-21 19:00:00	1957-11-09 19:00:00	192.8	135.1	43.5	130.5	119	1.1	0	127.7/85	70.3	HYPERTENSION	ERECTILE DYSFUNCTION	0	0	0	0	2017-11-21 19:00:00	N	NA	Y	4	7	Y	42178	28.4	6.3	0.56	UNKNOWN	C-PAP	DOES NOT USE FOR COMFORT REASONS	0	2017-11-21 19:00:00	104
Hu IL-6Ra (19)	X19	A12	EPI-69	NCP	Yes	67	M	White/Caucasian	49	0	1154	1123	771.11	771.11	4	2017-12-14 19:00:00	1950-02-13 19:00:00	174.5	149.3	52	141.5	146.3	0.97	0	118/80	83	HYPERTENSION	HYPERLIPIDEMIA	ATRIAL FIBRILLATION	0	0	0	2017-12-14 19:00:00	N	NA	Y	6	7	Y	7/3/13 AND 7/5/13 (TWO NIGHT STUYD)	8	1.3	0.69	UNKNOWN	C-PAP	USED NIGHTLY UNTIL 1-2 YRS AGO	0	2017-12-14 19:00:00	136
Hu IL-6Ra (19)	X19	B12	EPI-69	NCP	Yes	67	M	White/Caucasian	49	0	1612.5	1581.5	1231.47	1231.47	4	2017-12-14 19:00:00	1950-02-13 19:00:00	174.5	149.3	52	141.5	146.3	0.97	0	118/80	83	HYPERTENSION	HYPERLIPIDEMIA	ATRIAL FIBRILLATION	0	0	0	2017-12-14 19:00:00	N	NA	Y	6	7	Y	7/3/13 AND 7/5/13 (TWO NIGHT STUYD)	8	1.3	0.69	UNKNOWN	C-PAP	USED NIGHTLY UNTIL 1-2 YRS AGO	0	2017-12-14 19:00:00	136
Hu IL-6Ra (19)	X19	C12	EPI-69	NCP	Yes	67	M	White/Caucasian	49	0	1311.5	1280.5	921.78	921.78	4	2017-12-14 19:00:00	1950-02-13 19:00:00	174.5	149.3	52	141.5	146.3	0.97	0	118/80	83	HYPERTENSION	HYPERLIPIDEMIA	ATRIAL FIBRILLATION	0	0	0	2017-12-14 19:00:00	N	NA	Y	6	7	Y	7/3/13 AND 7/5/13 (TWO NIGHT STUYD)	8	1.3	0.69	UNKNOWN	C-PAP	USED NIGHTLY UNTIL 1-2 YRS AGO	0	2017-12-14 19:00:00	136
Hu IL-6Ra (19)	X20	D12	EPI-12	CP	No	66	M	White/Caucasian	23.5	0	814	783	474.58	474.58	4	2017-08-24 20:00:00	1951-05-24 20:00:00	164.7	63.8	39.4	82.4	93.2	0.89	10	116/71	57	BPH (Enlarged prostate)	Asthma (seasonal)	0	0	0	0	2017-08-24 20:00:00	N	N/A	Y	17	4	Y	40453	23.7	0	0.88	0	C-PAP	7 nights a week	Yes	2017-08-24 20:00:00	101
Hu IL-6Ra (19)	X20	E12	EPI-12	CP	No	66	M	White/Caucasian	23.5	0	748	717	421.95	421.95	4	2017-08-24 20:00:00	1951-05-24 20:00:00	164.7	63.8	39.4	82.4	93.2	0.89	10	116/71	57	BPH (Enlarged prostate)	Asthma (seasonal)	0	0	0	0	2017-08-24 20:00:00	N	N/A	Y	17	4	Y	40453	23.7	0	0.88	0	C-PAP	7 nights a week	Yes	2017-08-24 20:00:00	101
Hu IL-6Ra (19)	X20	F12	EPI-12	CP	No	66	M	White/Caucasian	23.5	0	784	753	450.45	450.45	4	2017-08-24 20:00:00	1951-05-24 20:00:00	164.7	63.8	39.4	82.4	93.2	0.89	10	116/71	57	BPH (Enlarged prostate)	Asthma (seasonal)	0	0	0	0	2017-08-24 20:00:00	N	N/A	Y	17	4	Y	40453	23.7	0	0.88	0	C-PAP	7 nights a week	Yes	2017-08-24 20:00:00	101
Hu IL-6Ra (19)	X1	C3	EPI-67	CP	No	62	M	White/Caucasian	26.2	0	992	975.5	1832.5	1832.5	4	2017-12-05 19:00:00	1955-08-11 20:00:00	183.4	88.2	38.7	94	103.7	0.91	10	130/86	66	NA	0	0	0	0	0	2017-12-05 19:00:00	N	NA	Y	2		Y	41359	53	UNKNOWN	0.8	22	CPAP	USES 7 HRS NIGHTLY	0	2017-12-05 19:00:00	95
Hu IL-6Ra (19)	X1	D3	EPI-67	CP	No	62	M	White/Caucasian	26.2	0	947	930.5	1724.16	1724.16	4	2017-12-05 19:00:00	1955-08-11 20:00:00	183.4	88.2	38.7	94	103.7	0.91	10	130/86	66	NA	0	0	0	0	0	2017-12-05 19:00:00	N	NA	Y	2		Y	41359	53	UNKNOWN	0.8	22	CPAP	USES 7 HRS NIGHTLY	0	2017-12-05 19:00:00	95
Hu IL-6Ra (19)	X1	E3	EPI-67	CP	No	62	M	White/Caucasian	26.2	0	962	945.5	1760.09	1760.09	4	2017-12-05 19:00:00	1955-08-11 20:00:00	183.4	88.2	38.7	94	103.7	0.91	10	130/86	66	NA	0	0	0	0	0	2017-12-05 19:00:00	N	NA	Y	2		Y	41359	53	UNKNOWN	0.8	22	CPAP	USES 7 HRS NIGHTLY	0	2017-12-05 19:00:00	95
Hu IL-6Ra (19)	X2	F3	EPI-31	CP	No	49	M	White/Caucasian	25.4	0	1745	1728.5	3870.92	3870.92	4	2018-12-14 19:00:00	1969-09-05 20:00:00	166.3	70.3	36.4	83.4	94.6	0.87	0	123/78	47	None	0	0	0	0	0	2018-12-14 19:00:00	N	NA	Y	2		Y	42723	13.3	0	0.91	UNKNOWN	Dental Device	Wears dental device nightly	Yes	2018-12-14 19:00:00	94
Hu IL-6Ra (19)	X2	G3	EPI-31	CP	No	49	M	White/Caucasian	25.4	0	1714	1697.5	3779	3779	4	2018-12-14 19:00:00	1969-09-05 20:00:00	166.3	70.3	36.4	83.4	94.6	0.87	0	123/78	47	None	0	0	0	0	0	2018-12-14 19:00:00	N	NA	Y	2		Y	42723	13.3	0	0.91	UNKNOWN	Dental Device	Wears dental device nightly	Yes	2018-12-14 19:00:00	94
Hu IL-6Ra (19)	X2	H3	EPI-31	CP	No	49	M	White/Caucasian	25.4	0	1715	1698.5	3781.96	3781.96	4	2018-12-14 19:00:00	1969-09-05 20:00:00	166.3	70.3	36.4	83.4	94.6	0.87	0	123/78	47	None	0	0	0	0	0	2018-12-14 19:00:00	N	NA	Y	2		Y	42723	13.3	0	0.91	UNKNOWN	Dental Device	Wears dental device nightly	Yes	2018-12-14 19:00:00	94
Hu IL-6Ra (19)	X3	C4	EPI-30	CP	No	44	M	Black/African American	29	0	1427.5	1411	2961.41	2961.41	4	2019-02-25 19:00:00	1974-10-11 20:00:00	175.4	89.1	40.3	90.7	103.8	0.88	0	125/84	60	None	0	0	0	0	0	2019-02-25 19:00:00	N	NA	Y	7		Y	43369	5.6	0.106	0.84	0.14799999999999999	C-PAP nightly	Wears 6 hrs, 5-6 nights a week	Yes	2019-02-25 19:00:00	120
Hu IL-6Ra (19)	X3	D4	EPI-30	CP	No	44	M	Black/African American	29	0	1376.5	1360	2821.97	2821.97	4	2019-02-25 19:00:00	1974-10-11 20:00:00	175.4	89.1	40.3	90.7	103.8	0.88	0	125/84	60	None	0	0	0	0	0	2019-02-25 19:00:00	N	NA	Y	7		Y	43369	5.6	0.106	0.84	0.14799999999999999	C-PAP nightly	Wears 6 hrs, 5-6 nights a week	Yes	2019-02-25 19:00:00	120
Hu IL-6Ra (19)	X3	E4	EPI-30	CP	No	44	M	Black/African American	29	0	1348	1331.5	2744.86	2744.86	4	2019-02-25 19:00:00	1974-10-11 20:00:00	175.4	89.1	40.3	90.7	103.8	0.88	0	125/84	60	None	0	0	0	0	0	2019-02-25 19:00:00	N	NA	Y	7		Y	43369	5.6	0.106	0.84	0.14799999999999999	C-PAP nightly	Wears 6 hrs, 5-6 nights a week	Yes	2019-02-25 19:00:00	120
Hu IL-6Ra (19)	X4	F4	EPI-23	CP	Yes	69	F	White/Caucasian	37.9	0	1720	1703.5	3796.74	3796.74	4	2017-09-08 20:00:00	1948-05-08 20:00:00	165.9	104.3	48.4	123.4	134.5	0.91	0	130/67	47	HYPERTENSION	Diabetes Type II	CHRONIC PAIN	0	0	0	2017-09-08 20:00:00	N	NA	Y	5	8	Y	40890	15.2	6.3	0.79	4	C-PAP	10 HOURS EVERY NIGHT	0	2017-09-08 20:00:00	135
Hu IL-6Ra (19)	X4	G4	EPI-23	CP	Yes	69	F	White/Caucasian	37.9	0	1669	1652.5	3646.77	3646.77	4	2017-09-08 20:00:00	1948-05-08 20:00:00	165.9	104.3	48.4	123.4	134.5	0.91	0	130/67	47	HYPERTENSION	Diabetes Type II	CHRONIC PAIN	0	0	0	2017-09-08 20:00:00	N	NA	Y	5	8	Y	40890	15.2	6.3	0.79	4	C-PAP	10 HOURS EVERY NIGHT	0	2017-09-08 20:00:00	135
Hu IL-6Ra (19)	X4	H4	EPI-23	CP	Yes	69	F	White/Caucasian	37.9	0	1674	1657.5	3661.39	3661.39	4	2017-09-08 20:00:00	1948-05-08 20:00:00	165.9	104.3	48.4	123.4	134.5	0.91	0	130/67	47	HYPERTENSION	Diabetes Type II	CHRONIC PAIN	0	0	0	2017-09-08 20:00:00	N	NA	Y	5	8	Y	40890	15.2	6.3	0.79	4	C-PAP	10 HOURS EVERY NIGHT	0	2017-09-08 20:00:00	135
Hu IL-6Ra (19)	X5	A5	EPI-33	CP	Yes	75	F	White/Caucasian	26.2	0	1048	1031.5	1969.59	1969.59	4	2017-09-15 20:00:00	1942-01-25 19:00:00	160.8	67.7	34.4	91.6	105.7	0.87	0	148/82	59	MYASTHENIA GRAVIS	ESOPHAGEAL SPASMS	0	0	0	0	2017-09-15 20:00:00	N	NA	Y	5		N	0	0	0	0	0	C-PAP	5-6 HOURS EVERY NIGHT	0	2017-09-15 20:00:00	88
Hu IL-6Ra (19)	X5	B5	EPI-33	CP	Yes	75	F	White/Caucasian	26.2	0	1065	1048.5	2011.7	2011.7	4	2017-09-15 20:00:00	1942-01-25 19:00:00	160.8	67.7	34.4	91.6	105.7	0.87	0	148/82	59	MYASTHENIA GRAVIS	ESOPHAGEAL SPASMS	0	0	0	0	2017-09-15 20:00:00	N	NA	Y	5		N	0	0	0	0	0	C-PAP	5-6 HOURS EVERY NIGHT	0	2017-09-15 20:00:00	88
Hu IL-6Ra (19)	X5	C5	EPI-33	CP	Yes	75	F	White/Caucasian	26.2	0	1067.5	1051	2017.91	2017.91	4	2017-09-15 20:00:00	1942-01-25 19:00:00	160.8	67.7	34.4	91.6	105.7	0.87	0	148/82	59	MYASTHENIA GRAVIS	ESOPHAGEAL SPASMS	0	0	0	0	2017-09-15 20:00:00	N	NA	Y	5		N	0	0	0	0	0	C-PAP	5-6 HOURS EVERY NIGHT	0	2017-09-15 20:00:00	88
Hu IL-6Ra (19)	X6	D5	EPI-28	CP	Yes	43	F	Black/African American	61	0	1174	1157.5	2286.97	2286.97	4	2017-09-18 20:00:00	1978-01-04 19:00:00	173.4	183.5	44.6	152	176.5	0.86	50	115/72	68	HYPERTENSION	ARTHRITIS	ALLERGIES	0	0	0	2017-09-18 20:00:00	N	NA	Y	22	7	Y	40960	22.3	9.76	0.79	5.3	C-PAP	7-8 HOURS NIGHTLY	0	2017-09-18 20:00:00	90
Hu IL-6Ra (19)	X6	E5	EPI-28	CP	Yes	43	F	Black/African American	61	0	1214.5	1198	2391.55	2391.55	4	2017-09-18 20:00:00	1978-01-04 19:00:00	173.4	183.5	44.6	152	176.5	0.86	50	115/72	68	HYPERTENSION	ARTHRITIS	ALLERGIES	0	0	0	2017-09-18 20:00:00	N	NA	Y	22	7	Y	40960	22.3	9.76	0.79	5.3	C-PAP	7-8 HOURS NIGHTLY	0	2017-09-18 20:00:00	90
Hu IL-6Ra (19)	X6	F5	EPI-28	CP	Yes	43	F	Black/African American	61	0	1232	1215.5	2437.12	2437.12	4	2017-09-18 20:00:00	1978-01-04 19:00:00	173.4	183.5	44.6	152	176.5	0.86	50	115/72	68	HYPERTENSION	ARTHRITIS	ALLERGIES	0	0	0	2017-09-18 20:00:00	N	NA	Y	22	7	Y	40960	22.3	9.76	0.79	5.3	C-PAP	7-8 HOURS NIGHTLY	0	2017-09-18 20:00:00	90
Hu IL-6Ra (19)	X21	G5	EPI-C9	CI	Yes	54	F	White/Caucasian	22	0	1733.5	1717	3836.74	3836.74	4	2017-09-26 20:00:00	1963-03-13 19:00:00	176.3	68.4	37.75	78	102.8	0.76	0	144.6/85	66	NA	N/A	N/A	N/A	N/A	0	2017-09-26 20:00:00	N	NA	N	7	8	Y	39586	0	0	0	0	0	0	0	2017-09-26 20:00:00	107
Hu IL-6Ra (19)	X21	G6	EPI-C9	CI	Yes	54	F	White/Caucasian	22	0	1727	1710.5	3817.47	3817.47	4	2017-09-26 20:00:00	1963-03-13 19:00:00	176.3	68.4	37.75	78	102.8	0.76	0	144.6/85	66	NA	N/A	N/A	N/A	N/A	0	2017-09-26 20:00:00	N	NA	N	7	8	Y	39586	0	0	0	0	0	0	0	2017-09-26 20:00:00	107
Hu IL-6Ra (19)	X21	G7	EPI-C9	CI	Yes	54	F	White/Caucasian	22	0	1762	1745.5	3921.61	3921.61	4	2017-09-26 20:00:00	1963-03-13 19:00:00	176.3	68.4	37.75	78	102.8	0.76	0	144.6/85	66	NA	N/A	N/A	N/A	N/A	0	2017-09-26 20:00:00	N	NA	N	7	8	Y	39586	0	0	0	0	0	0	0	2017-09-26 20:00:00	107
Hu IL-6Ra (19)	X23	H5	EPI-C10	CI	No	22	M	White/Caucasian	24.1	0	1056	1039.5	1989.38	1989.38	4	2017-12-15 19:00:00	1995-01-02 19:00:00	185	82.4	35.2	80.7	104.5	0.77	0	118/71	44	NA	0	0	0	0	0	2017-12-15 19:00:00	N	NA	N	6		Y	42402	1	0	0.93	UNKNOWN	NA	0	0	2017-12-15 19:00:00	99
Hu IL-6Ra (19)	X23	H6	EPI-C10	CI	No	22	M	White/Caucasian	24.1	0	1065.5	1049	2012.94	2012.94	4	2017-12-15 19:00:00	1995-01-02 19:00:00	185	82.4	35.2	80.7	104.5	0.77	0	118/71	44	NA	0	0	0	0	0	2017-12-15 19:00:00	N	NA	N	6		Y	42402	1	0	0.93	UNKNOWN	NA	0	0	2017-12-15 19:00:00	99
Hu IL-6Ra (19)	X23	H7	EPI-C10	CI	No	22	M	White/Caucasian	24.1	0	1041	1024.5	1952.32	1952.32	4	2017-12-15 19:00:00	1995-01-02 19:00:00	185	82.4	35.2	80.7	104.5	0.77	0	118/71	44	NA	0	0	0	0	0	2017-12-15 19:00:00	N	NA	N	6		Y	42402	1	0	0.93	UNKNOWN	NA	0	0	2017-12-15 19:00:00	99
Hu IL-6Ra (19)	X7	A6	EPI-43	CP	Yes	52	M	White/Caucasian	32.5	0	923	906.5	1667.05	1667.05	4	2017-09-20 20:00:00	1964-05-22 20:00:00	191.8	119.4	41.1	113.4	125	0.9	15	135/90	49	HYPERLIPIDEMIA	0	0	0	0	0	2017-09-20 20:00:00	N	NA	Y	4	5	Y	40366	60.3	UNKNOWN	0.85	0	C-PAP	7 HOURS NIGHTLY	0	2017-09-20 20:00:00	103
Hu IL-6Ra (19)	X7	B6	EPI-43	CP	Yes	52	M	White/Caucasian	32.5	0	979	962.5	1801.03	1801.03	4	2017-09-20 20:00:00	1964-05-22 20:00:00	191.8	119.4	41.1	113.4	125	0.9	15	135/90	49	HYPERLIPIDEMIA	0	0	0	0	0	2017-09-20 20:00:00	N	NA	Y	4	5	Y	40366	60.3	UNKNOWN	0.85	0	C-PAP	7 HOURS NIGHTLY	0	2017-09-20 20:00:00	103
Hu IL-6Ra (19)	X7	C6	EPI-43	CP	Yes	52	M	White/Caucasian	32.5	0	967	950.5	1772.11	1772.11	4	2017-09-20 20:00:00	1964-05-22 20:00:00	191.8	119.4	41.1	113.4	125	0.9	15	135/90	49	HYPERLIPIDEMIA	0	0	0	0	0	2017-09-20 20:00:00	N	NA	Y	4	5	Y	40366	60.3	UNKNOWN	0.85	0	C-PAP	7 HOURS NIGHTLY	0	2017-09-20 20:00:00	103
Hu IL-6Ra (19)	X8	D6	EPI-35	CP	Yes	65	F	White/Caucasian	40.9	0	2158	2141.5	5159.45	5159.45	4	2017-09-28 20:00:00	1952-07-16 20:00:00	164.7	110.9	42	112	127	0.88	0	147.3/65.3	56	HYPERTENSION	HYPERTHROIDISM	TYPE 2 DIABETES	0	0	0	2017-09-28 20:00:00	N	NA	Y	15	6.75	Y	41577	11.6	7.3	0.79	0	C-PAP	USES NIGHTLY	0	2017-09-28 20:00:00	112
Hu IL-6Ra (19)	X8	E6	EPI-35	CP	Yes	65	F	White/Caucasian	40.9	0	2162.5	2146	5174.14	5174.14	4	2017-09-28 20:00:00	1952-07-16 20:00:00	164.7	110.9	42	112	127	0.88	0	147.3/65.3	56	HYPERTENSION	HYPERTHROIDISM	TYPE 2 DIABETES	0	0	0	2017-09-28 20:00:00	N	NA	Y	15	6.75	Y	41577	11.6	7.3	0.79	0	C-PAP	USES NIGHTLY	0	2017-09-28 20:00:00	112
Hu IL-6Ra (19)	X8	F6	EPI-35	CP	Yes	65	F	White/Caucasian	40.9	0	2117	2100.5	5026.19	5026.19	4	2017-09-28 20:00:00	1952-07-16 20:00:00	164.7	110.9	42	112	127	0.88	0	147.3/65.3	56	HYPERTENSION	HYPERTHROIDISM	TYPE 2 DIABETES	0	0	0	2017-09-28 20:00:00	N	NA	Y	15	6.75	Y	41577	11.6	7.3	0.79	0	C-PAP	USES NIGHTLY	0	2017-09-28 20:00:00	112
Hu IL-6Ra (19)	X9	A7	EPI-46	CP	Yes	75	M	White/Caucasian	29.6	0	1207	1190.5	2372.09	2372.09	4	2017-10-06 20:00:00	1942-09-02 20:00:00	170.1	85.6	41	108.5	100.6	1.07853	0	136/79	72	HYPERTENSION	HYPERLIPIDEMIA	0	0	0	0	2017-10-06 20:00:00	N	NA	Y	4	7	Y	34036	48	UNKNOWN		0	C-PAP	8-11HRS NIGHTLY	0	2017-10-06 20:00:00	107
Hu IL-6Ra (19)	X9	B7	EPI-46	CP	Yes	75	M	White/Caucasian	29.6	0	1232	1215.5	2437.12	2437.12	4	2017-10-06 20:00:00	1942-09-02 20:00:00	170.1	85.6	41	108.5	100.6	1.07853	0	136/79	72	HYPERTENSION	HYPERLIPIDEMIA	0	0	0	0	2017-10-06 20:00:00	N	NA	Y	4	7	Y	34036	48	UNKNOWN		0	C-PAP	8-11HRS NIGHTLY	0	2017-10-06 20:00:00	107
Hu IL-6Ra (19)	X9	C7	EPI-46	CP	Yes	75	M	White/Caucasian	29.6	0	1171	1154.5	2279.27	2279.27	4	2017-10-06 20:00:00	1942-09-02 20:00:00	170.1	85.6	41	108.5	100.6	1.07853	0	136/79	72	HYPERTENSION	HYPERLIPIDEMIA	0	0	0	0	2017-10-06 20:00:00	N	NA	Y	4	7	Y	34036	48	UNKNOWN		0	C-PAP	8-11HRS NIGHTLY	0	2017-10-06 20:00:00	107
Hu IL-6Ra (19)	X10	D7	EPI-50	CP	Yes	59	M	White/Caucasian	41.6	0	1107	1090.5	2116.69	2116.69	4	2017-10-16 20:00:00	1958-05-06 20:00:00	174	126	46	125	126	0.99	0	112.6/69.3	61.6	SLEEP APNEA	HYPERTENSION	0	0	0	0	2017-10-16 20:00:00	N	NA	Y	7	8	Y	41548	98.5	UNKNOWN	0.679	0	C-PAP	USES NIGHTLY	0	2017-10-16 20:00:00	107
Hu IL-6Ra (19)	X10	E7	EPI-50	CP	Yes	59	M	White/Caucasian	41.6	0	1121	1104.5	2151.99	2151.99	4	2017-10-16 20:00:00	1958-05-06 20:00:00	174	126	46	125	126	0.99	0	112.6/69.3	61.6	SLEEP APNEA	HYPERTENSION	0	0	0	0	2017-10-16 20:00:00	N	NA	Y	7	8	Y	41548	98.5	UNKNOWN	0.679	0	C-PAP	USES NIGHTLY	0	2017-10-16 20:00:00	107
Hu IL-6Ra (19)	X10	F7	EPI-50	CP	Yes	59	M	White/Caucasian	41.6	0	1142.5	1126	2206.49	2206.49	4	2017-10-16 20:00:00	1958-05-06 20:00:00	174	126	46	125	126	0.99	0	112.6/69.3	61.6	SLEEP APNEA	HYPERTENSION	0	0	0	0	2017-10-16 20:00:00	N	NA	Y	7	8	Y	41548	98.5	UNKNOWN	0.679	0	C-PAP	USES NIGHTLY	0	2017-10-16 20:00:00	107
Hu IL-6Ra (19)	X11	A8	EPI-52	CP	Yes	59	M	White/Caucasian	39.8	0	1054	1037.5	1984.43	1984.43	4	2017-10-18 20:00:00	1957-12-28 19:00:00	178.2	126.3	47.4	131.5	125.5	1.05	0	131/81	59	HYPERTENSION	HYPERLIPIDEMIA	TYPE 2 DIABETES	0	0	0	2017-10-18 20:00:00	N	NA	Y	10	5.75	Y	39491		UNKNOWN	0.767	0	C-PAP	6-8HRS NIGHTLY	0	2017-10-18 20:00:00	166
Hu IL-6Ra (19)	X11	B8	EPI-52	CP	Yes	59	M	White/Caucasian	39.8	0	1064	1047.5	2009.21	2009.21	4	2017-10-18 20:00:00	1957-12-28 19:00:00	178.2	126.3	47.4	131.5	125.5	1.05	0	131/81	59	HYPERTENSION	HYPERLIPIDEMIA	TYPE 2 DIABETES	0	0	0	2017-10-18 20:00:00	N	NA	Y	10	5.75	Y	39491		UNKNOWN	0.767	0	C-PAP	6-8HRS NIGHTLY	0	2017-10-18 20:00:00	166
Hu IL-6Ra (19)	X11	C8	EPI-52	CP	Yes	59	M	White/Caucasian	39.8	0	1088.5	1072	2070.27	2070.27	4	2017-10-18 20:00:00	1957-12-28 19:00:00	178.2	126.3	47.4	131.5	125.5	1.05	0	131/81	59	HYPERTENSION	HYPERLIPIDEMIA	TYPE 2 DIABETES	0	0	0	2017-10-18 20:00:00	N	NA	Y	10	5.75	Y	39491		UNKNOWN	0.767	0	C-PAP	6-8HRS NIGHTLY	0	2017-10-18 20:00:00	166
Hu IL-6Ra (19)	X12	D8	EPI-63	CP	Yes	71	M	White/Caucasian	28.2	0	1304.5	1288	2628.3	2628.3	4	2017-11-03 20:00:00	1946-02-24 19:00:00	171.4	82.7	37.3	99.6	103.6	0.96	0	94/63	65	HYPERLIPIDEMIA	HYPERTENSION	HISTORY OF STROKE	0	0	0	2017-11-03 20:00:00	N	NA	Y	5	6	Y	41674	45.5	6.6	0.81	UNKNOWN	C-PAP	USES 6-7 HRS NIGHTLY	0	2017-11-03 20:00:00	90
Hu IL-6Ra (19)	X12	E8	EPI-63	CP	Yes	71	M	White/Caucasian	28.2	0	1339.5	1323	2721.98	2721.98	4	2017-11-03 20:00:00	1946-02-24 19:00:00	171.4	82.7	37.3	99.6	103.6	0.96	0	94/63	65	HYPERLIPIDEMIA	HYPERTENSION	HISTORY OF STROKE	0	0	0	2017-11-03 20:00:00	N	NA	Y	5	6	Y	41674	45.5	6.6	0.81	UNKNOWN	C-PAP	USES 6-7 HRS NIGHTLY	0	2017-11-03 20:00:00	90
Hu IL-6Ra (19)	X12	F8	EPI-63	CP	Yes	71	M	White/Caucasian	28.2	0	1362	1345.5	2782.66	2782.66	4	2017-11-03 20:00:00	1946-02-24 19:00:00	171.4	82.7	37.3	99.6	103.6	0.96	0	94/63	65	HYPERLIPIDEMIA	HYPERTENSION	HISTORY OF STROKE	0	0	0	2017-11-03 20:00:00	N	NA	Y	5	6	Y	41674	45.5	6.6	0.81	UNKNOWN	C-PAP	USES 6-7 HRS NIGHTLY	0	2017-11-03 20:00:00	90
Hu IL-6Ra (19)	X22	G8	EPI-C11	CI	Yes	52	F	Black/African American	35	0	915	898.5	1648.12	1648.12	4	2017-10-31 20:00:00	1965-09-10 20:00:00	164.5	94.7	36.4	94.7	111.6	0.86	10	131/86	62	NA	0	0	0	0	0	2017-10-31 20:00:00	N	NA	N	1	4.5	N	NA		NA		NA	NA	NA	0	2017-10-31 20:00:00	80
Hu IL-6Ra (19)	X22	G9	EPI-C11	CI	Yes	52	F	Black/African American	35	0	926	909.5	1674.17	1674.17	4	2017-10-31 20:00:00	1965-09-10 20:00:00	164.5	94.7	36.4	94.7	111.6	0.86	10	131/86	62	NA	0	0	0	0	0	2017-10-31 20:00:00	N	NA	N	1	4.5	N	NA		NA		NA	NA	NA	0	2017-10-31 20:00:00	80
Hu IL-6Ra (19)	X22	G10	EPI-C11	CI	Yes	52	F	Black/African American	35	0	940.5	924	1708.65	1708.65	4	2017-10-31 20:00:00	1965-09-10 20:00:00	164.5	94.7	36.4	94.7	111.6	0.86	10	131/86	62	NA	0	0	0	0	0	2017-10-31 20:00:00	N	NA	N	1	4.5	N	NA		NA		NA	NA	NA	0	2017-10-31 20:00:00	80
Hu IL-6Ra (19)	X13	A9	EPI-40	CP	Yes	73	M	White/Caucasian	25.7	0	1435	1418.5	2982.07	2982.07	4	2017-11-21 19:00:00	1944-01-21 20:00:00	184	86.9	39.3	102.1	106.5	0.95	0	117/76	80	ATRIAL FIBRILLATION	0	0	0	0	0	2017-11-21 19:00:00	N	NA	Y	5	7.75	Y	36220	29.9	UNKNOWN	0.78	17	C-PAP	USES 8 HRS NIGHTLY	0	2017-11-21 19:00:00	101
Hu IL-6Ra (19)	X13	B9	EPI-40	CP	Yes	73	M	White/Caucasian	25.7	0	1401	1384.5	2888.72	2888.72	4	2017-11-21 19:00:00	1944-01-21 20:00:00	184	86.9	39.3	102.1	106.5	0.95	0	117/76	80	ATRIAL FIBRILLATION	0	0	0	0	0	2017-11-21 19:00:00	N	NA	Y	5	7.75	Y	36220	29.9	UNKNOWN	0.78	17	C-PAP	USES 8 HRS NIGHTLY	0	2017-11-21 19:00:00	101
Hu IL-6Ra (19)	X13	C9	EPI-40	CP	Yes	73	M	White/Caucasian	25.7	0	1470	1453.5	3079.03	3079.03	4	2017-11-21 19:00:00	1944-01-21 20:00:00	184	86.9	39.3	102.1	106.5	0.95	0	117/76	80	ATRIAL FIBRILLATION	0	0	0	0	0	2017-11-21 19:00:00	N	NA	Y	5	7.75	Y	36220	29.9	UNKNOWN	0.78	17	C-PAP	USES 8 HRS NIGHTLY	0	2017-11-21 19:00:00	101
Hu IL-6Ra (19)	X14	D9	EPI-24	CP	Yes	61	M	White/Caucasian	32.5	0	1120	1103.5	2149.46	2149.46	4	2017-11-30 19:00:00	1956-04-05 19:00:00	177	101.7	42.5	114.5	120	0.96	0	113.3/70	71.7	HYPERTENSION	HYPERLIPIDEMIA	PERIPHERAL NEUROPATHY	0	0	0	2017-11-30 19:00:00	N	NA	Y	13	6	N	0	0	0	0	0	C-PAP	USES NIGHTLY	0	2017-11-30 19:00:00	102
Hu IL-6Ra (19)	X14	E9	EPI-24	CP	Yes	61	M	White/Caucasian	32.5	0	1114	1097.5	2134.32	2134.32	4	2017-11-30 19:00:00	1956-04-05 19:00:00	177	101.7	42.5	114.5	120	0.96	0	113.3/70	71.7	HYPERTENSION	HYPERLIPIDEMIA	PERIPHERAL NEUROPATHY	0	0	0	2017-11-30 19:00:00	N	NA	Y	13	6	N	0	0	0	0	0	C-PAP	USES NIGHTLY	0	2017-11-30 19:00:00	102
Hu IL-6Ra (19)	X14	F9	EPI-24	CP	Yes	61	M	White/Caucasian	32.5	0	1204	1187.5	2364.32	2364.32	4	2017-11-30 19:00:00	1956-04-05 19:00:00	177	101.7	42.5	114.5	120	0.96	0	113.3/70	71.7	HYPERTENSION	HYPERLIPIDEMIA	PERIPHERAL NEUROPATHY	0	0	0	2017-11-30 19:00:00	N	NA	Y	13	6	N	0	0	0	0	0	C-PAP	USES NIGHTLY	0	2017-11-30 19:00:00	102
Hu IL-6Ra (19)	X15	A10	EPI-C1	CI	No	36	F	White/Caucasian	31.6	0	1311.5	1295	2646.97	2646.97	4	2016-11-16 19:00:00	1980-08-22 20:00:00	165.5	86.5	36.4	96	121.5	0.79	10 lbs.	116/75	81	Multiple Sclerosis	N/A	N/A	N/A	N/A	0	2016-11-16 19:00:00	N	N/A	N	2		Y	42645	4	0	0.9	0	0	0	0	2016-11-16 19:00:00	95
Hu IL-6Ra (19)	X15	B10	EPI-C1	CI	No	36	F	White/Caucasian	31.6	0	1299.5	1283	2614.99	2614.99	4	2016-11-16 19:00:00	1980-08-22 20:00:00	165.5	86.5	36.4	96	121.5	0.79	10 lbs.	116/75	81	Multiple Sclerosis	N/A	N/A	N/A	N/A	0	2016-11-16 19:00:00	N	N/A	N	2		Y	42645	4	0	0.9	0	0	0	0	2016-11-16 19:00:00	95
Hu IL-6Ra (19)	X15	C10	EPI-C1	CI	No	36	F	White/Caucasian	31.6	0	1332	1315.5	2701.83	2701.83	4	2016-11-16 19:00:00	1980-08-22 20:00:00	165.5	86.5	36.4	96	121.5	0.79	10 lbs.	116/75	81	Multiple Sclerosis	N/A	N/A	N/A	N/A	0	2016-11-16 19:00:00	N	N/A	N	2		Y	42645	4	0	0.9	0	0	0	0	2016-11-16 19:00:00	95
Hu IL-6Ra (19)	X16	D10	EPI-C2	CI	No	38	M	Black/African American	25.1	0	1088	1071.5	2069.02	2069.02	4	2016-11-23 19:00:00	1978-07-14 20:00:00	185.5	86.7	39.6	83.5	107	0.79	5 lbs.	111/71	64	N/A	N/A	N/A	N/A	N/A	0	2016-11-23 19:00:00	N	N/A	N	6		Y	41024	0.9	0	0.912	0	0	0	0	2016-11-23 19:00:00	103
Hu IL-6Ra (19)	X16	E10	EPI-C2	CI	No	38	M	Black/African American	25.1	0	1104.5	1088	2110.4	2110.4	4	2016-11-23 19:00:00	1978-07-14 20:00:00	185.5	86.7	39.6	83.5	107	0.79	5 lbs.	111/71	64	N/A	N/A	N/A	N/A	N/A	0	2016-11-23 19:00:00	N	N/A	N	6		Y	41024	0.9	0	0.912	0	0	0	0	2016-11-23 19:00:00	103
Hu IL-6Ra (19)	X16	F10	EPI-C2	CI	No	38	M	Black/African American	25.1	0	1146	1129.5	2215.39	2215.39	4	2016-11-23 19:00:00	1978-07-14 20:00:00	185.5	86.7	39.6	83.5	107	0.79	5 lbs.	111/71	64	N/A	N/A	N/A	N/A	N/A	0	2016-11-23 19:00:00	N	N/A	N	6		Y	41024	0.9	0	0.912	0	0	0	0	2016-11-23 19:00:00	103
Hu IL-6Ra (19)	X18	D11	EPI-C4	CI	No	21	F	Asian	18.7	0	869.5	853	1541.48	1541.48	4	2017-03-14 20:00:00	1995-06-13 20:00:00	161	48.6	31.6	64.4	82.6	0.78	0 lbs.	94/61	65	N/A	N/A	N/A	N/A	N/A	0	2017-03-14 20:00:00	N	N/A	N	6		Y	41207	0	0	0.93	0.30599999999999999	0	0	0	2017-03-14 20:00:00	93
Hu IL-6Ra (19)	X18	E11	EPI-C4	CI	No	21	F	Asian	18.7	0	876	859.5	1556.61	1556.61	4	2017-03-14 20:00:00	1995-06-13 20:00:00	161	48.6	31.6	64.4	82.6	0.78	0 lbs.	94/61	65	N/A	N/A	N/A	N/A	N/A	0	2017-03-14 20:00:00	N	N/A	N	6		Y	41207	0	0	0.93	0.30599999999999999	0	0	0	2017-03-14 20:00:00	93
Hu IL-6Ra (19)	X18	F11	EPI-C4	CI	No	21	F	Asian	18.7	0	939	922.5	1705.07	1705.07	4	2017-03-14 20:00:00	1995-06-13 20:00:00	161	48.6	31.6	64.4	82.6	0.78	0 lbs.	94/61	65	N/A	N/A	N/A	N/A	N/A	0	2017-03-14 20:00:00	N	N/A	N	6		Y	41207	0	0	0.93	0.30599999999999999	0	0	0	2017-03-14 20:00:00	93
Hu IL-6Ra (19)	X19	A12	EPI-C5	CI	No	33	F	White/Caucasian	24.6	0	1071.5	1055	2027.86	2027.86	4	2017-03-15 20:00:00	1983-08-03 20:00:00	170.5	71.6	34	84	108	0.78	0 lbs.	118/80	83	autoimmune arthritis	0	0	0	0	0	2017-03-15 20:00:00	N	N/A	N	11	7	y	42808	0.4	0	0.95	4.24E-2	0	0	0	2017-03-15 20:00:00	95
Hu IL-6Ra (19)	X19	B12	EPI-C5	CI	No	33	F	White/Caucasian	24.6	0	1089.5	1073	2072.78	2072.78	4	2017-03-15 20:00:00	1983-08-03 20:00:00	170.5	71.6	34	84	108	0.78	0 lbs.	118/80	83	autoimmune arthritis	0	0	0	0	0	2017-03-15 20:00:00	N	N/A	N	11	7	y	42808	0.4	0	0.95	4.24E-2	0	0	0	2017-03-15 20:00:00	95
Hu IL-6Ra (19)	X19	C12	EPI-C5	CI	No	33	F	White/Caucasian	24.6	0	1086	1069.5	2064.02	2064.02	4	2017-03-15 20:00:00	1983-08-03 20:00:00	170.5	71.6	34	84	108	0.78	0 lbs.	118/80	83	autoimmune arthritis	0	0	0	0	0	2017-03-15 20:00:00	N	N/A	N	11	7	y	42808	0.4	0	0.95	4.24E-2	0	0	0	2017-03-15 20:00:00	95
Hu IL-6Ra (19)	X20	D12	EPI-C6	CI	No	40	F	Black/African American	24.4	0	1162	1145.5	2256.22	2256.22	4	2017-06-26 20:00:00	1976-07-03 20:00:00	174	73.8	33.1	81	110	0.74	30 lbs.	101/68	65	N/A	N/A	N/A	N/A	N/A	0	2017-06-26 20:00:00	Y	1 year	N	9		N	0	0	0	0	0	0	0	0	2017-06-26 20:00:00	83
Hu IL-6Ra (19)	X20	E12	EPI-C6	CI	No	40	F	Black/African American	24.4	0	1180	1163.5	2302.39	2302.39	4	2017-06-26 20:00:00	1976-07-03 20:00:00	174	73.8	33.1	81	110	0.74	30 lbs.	101/68	65	N/A	N/A	N/A	N/A	N/A	0	2017-06-26 20:00:00	Y	1 year	N	9		N	0	0	0	0	0	0	0	0	2017-06-26 20:00:00	83
Hu IL-6Ra (19)	X20	F12	EPI-C6	CI	No	40	F	Black/African American	24.4	0	1163	1146.5	2258.78	2258.78	4	2017-06-26 20:00:00	1976-07-03 20:00:00	174	73.8	33.1	81	110	0.74	30 lbs.	101/68	65	N/A	N/A	N/A	N/A	N/A	0	2017-06-26 20:00:00	Y	1 year	N	9		N	0	0	0	0	0	0	0	0	2017-06-26 20:00:00	83
[truncated: 6 more columns]

## Sheet: TNF-R1
Analyte	Type	Well	Patient	NCP/CP/CI	Hypertension heart disease	Age	Gender	Race/Ethnicity	BMI	Outlier	FI	FI - Bkgd	Conc in Range	Obs Conc	Dilution	Date_visit	DOB	Height (cm)	Weight (kg)	Neck Circumference (cm)	Waist Circumference (cm)	Hip Circumference (cm)	Hip-to-waist ratio	Past year weight gain (lbs)	Avg blood pressure	Avg heart rate	Chronic Illness #1	Chronic Illness #2	Chronic Illness #3	Chronic Illness #4	Chronic Illness #5	Chronic Illness #6	Date_sleep	Shift Work? (Y/N)	Years shift work	Sleep apnea? (Y/N)	Epworth Sleepiness Score	MMAS-8 score	Sleep study results obtained (Y/N)?	Date of sleep study	AHI	% time SaO2<90 (min)	SaO2 Low	% Delta sleep	Treatment plan	Treatment plan adherence	Compliant?	Date_lab	Glucose
Hu TNF-R1 (73)	X1	C3	EPI-20	NCP	No	58	F	White/Caucasian	27.3	0	1266	1216	128.21	128.21	4	2017-08-31 20:00:00	1959-07-31 20:00:00	172.1	80.8	34.3	88.5	105.3	0.85	0 lbs.	96/60	61	Hypothyroidism	Glaucoma	Genital herpes	Situational Depression	0	0	2017-08-31 20:00:00	N	N/A	Y	3	5.75	Y	39942	14.1	N/A	0.856	1.4E-2	C-PAP	does not use C-PAP or any other treatment	0	2017-08-31 20:00:00	98
Hu TNF-R1 (73)	X1	D3	EPI-20	NCP	No	58	F	White/Caucasian	27.3	0	1220.5	1170.5	122.33	122.33	4	2017-08-31 20:00:00	1959-07-31 20:00:00	172.1	80.8	34.3	88.5	105.3	0.85	0 lbs.	96/60	61	Hypothyroidism	Glaucoma	Genital herpes	Situational Depression	0	0	2017-08-31 20:00:00	N	N/A	Y	3	5.75	Y	39942	14.1	N/A	0.856	1.4E-2	C-PAP	does not use C-PAP or any other treatment	0	2017-08-31 20:00:00	98
Hu TNF-R1 (73)	X1	E3	EPI-20	NCP	No	58	F	White/Caucasian	27.3	0	1187	1137	118.05	118.05	4	2017-08-31 20:00:00	1959-07-31 20:00:00	172.1	80.8	34.3	88.5	105.3	0.85	0 lbs.	96/60	61	Hypothyroidism	Glaucoma	Genital herpes	Situational Depression	0	0	2017-08-31 20:00:00	N	N/A	Y	3	5.75	Y	39942	14.1	N/A	0.856	1.4E-2	C-PAP	does not use C-PAP or any other treatment	0	2017-08-31 20:00:00	98
Hu TNF-R1 (73)	X2	F3	EPI-37	NCP	No	40	M	Hispanic	32.2	0	878.5	828.5	80.71	80.71	4	2017-10-02 20:00:00	1976-11-25 19:00:00	167.1	89.8	41	100	109	0.92	10	106.6/53	62.7	SLEEP APNEA	0	0	0	0	0	2017-10-02 20:00:00	Y	5 YRS	Y	8		Y	42129	51.3	4.3	0.8	14.6	C-PAP	DOES NOT OWN A MACHINE	0	2017-10-02 20:00:00	110
Hu TNF-R1 (73)	X2	G3	EPI-37	NCP	No	40	M	Hispanic	32.2	0	805.5	755.5	72.44	72.44	4	2017-10-02 20:00:00	1976-11-25 19:00:00	167.1	89.8	41	100	109	0.92	10	106.6/53	62.7	SLEEP APNEA	0	0	0	0	0	2017-10-02 20:00:00	Y	5 YRS	Y	8		Y	42129	51.3	4.3	0.8	14.6	C-PAP	DOES NOT OWN A MACHINE	0	2017-10-02 20:00:00	110
Hu TNF-R1 (73)	X2	H3	EPI-37	NCP	No	40	M	Hispanic	32.2	0	755.5	705.5	66.89	66.89	4	2017-10-02 20:00:00	1976-11-25 19:00:00	167.1	89.8	41	100	109	0.92	10	106.6/53	62.7	SLEEP APNEA	0	0	0	0	0	2017-10-02 20:00:00	Y	5 YRS	Y	8		Y	42129	51.3	4.3	0.8	14.6	C-PAP	DOES NOT OWN A MACHINE	0	2017-10-02 20:00:00	110
Hu TNF-R1 (73)	X3	C4	EPI-45	NCP	No	35	M	Black/African American	49.9	0	1357.5	1307.5	140.3	140.3	4	2017-10-04 20:00:00	1981-10-21 20:00:00	177	156.4	50	136	140	0.97	50	143/91	87	GASTRIC REFLUX	0	0	0	0	0	2017-10-04 20:00:00	N	NA	Y	12	5.75	Y	43012	105.9	38	0.72	UNKNOWN	C-PAP	DOES NOT USE OR OWN	0	2017-10-04 20:00:00	98
Hu TNF-R1 (73)	X3	D4	EPI-45	NCP	No	35	M	Black/African American	49.9	0	1355.5	1305.5	140.03	140.03	4	2017-10-04 20:00:00	1981-10-21 20:00:00	177	156.4	50	136	140	0.97	50	143/91	87	GASTRIC REFLUX	0	0	0	0	0	2017-10-04 20:00:00	N	NA	Y	12	5.75	Y	43012	105.9	38	0.72	UNKNOWN	C-PAP	DOES NOT USE OR OWN	0	2017-10-04 20:00:00	98
Hu TNF-R1 (73)	X3	E4	EPI-45	NCP	No	35	M	Black/African American	49.9	0	1296	1246	132.14	132.14	4	2017-10-04 20:00:00	1981-10-21 20:00:00	177	156.4	50	136	140	0.97	50	143/91	87	GASTRIC REFLUX	0	0	0	0	0	2017-10-04 20:00:00	N	NA	Y	12	5.75	Y	43012	105.9	38	0.72	UNKNOWN	C-PAP	DOES NOT USE OR OWN	0	2017-10-04 20:00:00	98
Hu TNF-R1 (73)	X4	F4	EPI-48	NCP	No	55	M	Black/African American	30.6	0	1156	1106	114.12	114.12	4	2017-10-10 20:00:00	1962-07-17 20:00:00	175.8	94.7	39	107	116	0.92	15	112.6/71.3	58	NA	0	0	0	0	0	2017-10-10 20:00:00	N	NA	Y	19	6	Y	42412	25.4	16.29	0.79	0	C-PAP	HAS NOT BEEN GIVEN PRESCRIPTION YET	0	2017-10-10 20:00:00	113
Hu TNF-R1 (73)	X4	G4	EPI-48	NCP	No	55	M	Black/African American	30.6	0	1197.5	1147.5	119.38	119.38	4	2017-10-10 20:00:00	1962-07-17 20:00:00	175.8	94.7	39	107	116	0.92	15	112.6/71.3	58	NA	0	0	0	0	0	2017-10-10 20:00:00	N	NA	Y	19	6	Y	42412	25.4	16.29	0.79	0	C-PAP	HAS NOT BEEN GIVEN PRESCRIPTION YET	0	2017-10-10 20:00:00	113
Hu TNF-R1 (73)	X4	H4	EPI-48	NCP	No	55	M	Black/African American	30.6	0	1047	997	100.64	100.64	4	2017-10-10 20:00:00	1962-07-17 20:00:00	175.8	94.7	39	107	116	0.92	15	112.6/71.3	58	NA	0	0	0	0	0	2017-10-10 20:00:00	N	NA	Y	19	6	Y	42412	25.4	16.29	0.79	0	C-PAP	HAS NOT BEEN GIVEN PRESCRIPTION YET	0	2017-10-10 20:00:00	113
Hu TNF-R1 (73)	X5	A5	EPI-58	NCP	No	58	F	White/Caucasian	44.3	0	1642	1592	180	180	4	2017-10-27 20:00:00	1959-04-02 19:00:00	158.4	111.1	38.2	118	147.6	0.8	30	124/72	72	HYPERTHYROIDISM	ARTHRITIS	HEPITITUS C (TREATED APRIL 2017)	0	0	0	2017-10-27 20:00:00	N	NA	Y	13	7	Y	42889	21.1	5.71	0.78	UNKNOWN	C-PAP	NO TREATMENT YET	0	2017-10-27 20:00:00	100
Hu TNF-R1 (73)	X5	B5	EPI-58	NCP	No	58	F	White/Caucasian	44.3	0	1636	1586	179.13	179.13	4	2017-10-27 20:00:00	1959-04-02 19:00:00	158.4	111.1	38.2	118	147.6	0.8	30	124/72	72	HYPERTHYROIDISM	ARTHRITIS	HEPITITUS C (TREATED APRIL 2017)	0	0	0	2017-10-27 20:00:00	N	NA	Y	13	7	Y	42889	21.1	5.71	0.78	UNKNOWN	C-PAP	NO TREATMENT YET	0	2017-10-27 20:00:00	100
Hu TNF-R1 (73)	X5	C5	EPI-58	NCP	No	58	F	White/Caucasian	44.3	0	1611	1561	175.52	175.52	4	2017-10-27 20:00:00	1959-04-02 19:00:00	158.4	111.1	38.2	118	147.6	0.8	30	124/72	72	HYPERTHYROIDISM	ARTHRITIS	HEPITITUS C (TREATED APRIL 2017)	0	0	0	2017-10-27 20:00:00	N	NA	Y	13	7	Y	42889	21.1	5.71	0.78	UNKNOWN	C-PAP	NO TREATMENT YET	0	2017-10-27 20:00:00	100
Hu TNF-R1 (73)	X6	D5	EPI-60	NCP	No	72	F	White/Caucasian	37.4	0	1009.5	959.5	96.1	96.1	4	2017-10-30 20:00:00	1945-11-01 19:00:00	157.9	93.2	37.5	114	120	0.95	0	116.3/68.3	74	CHRONIC PAIN	0	0	0	0	0	2017-10-30 20:00:00	N	NA	Y	3	7	Y	40681	10.8	UNKNOWN	0.654	0	C-PAP	DOES NOT USE FOR COMFORT REASONS	0	2017-10-30 20:00:00	95
Hu TNF-R1 (73)	X6	E5	EPI-60	NCP	No	72	F	White/Caucasian	37.4	0	1034	984	99.06	99.06	4	2017-10-30 20:00:00	1945-11-01 19:00:00	157.9	93.2	37.5	114	120	0.95	0	116.3/68.3	74	CHRONIC PAIN	0	0	0	0	0	2017-10-30 20:00:00	N	NA	Y	3	7	Y	40681	10.8	UNKNOWN	0.654	0	C-PAP	DOES NOT USE FOR COMFORT REASONS	0	2017-10-30 20:00:00	95
Hu TNF-R1 (73)	X6	F5	EPI-60	NCP	No	72	F	White/Caucasian	37.4	0	1012	962	96.4	96.4	4	2017-10-30 20:00:00	1945-11-01 19:00:00	157.9	93.2	37.5	114	120	0.95	0	116.3/68.3	74	CHRONIC PAIN	0	0	0	0	0	2017-10-30 20:00:00	N	NA	Y	3	7	Y	40681	10.8	UNKNOWN	0.654	0	C-PAP	DOES NOT USE FOR COMFORT REASONS	0	2017-10-30 20:00:00	95
Hu TNF-R1 (73)	X21	G5	EPI-34	CP	No	57	F	White/Caucasian	38.7	0	1228.5	1178.5	123.36	123.36	4	2017-08-28 20:00:00	1960-07-25 20:00:00	159	97.8	37	116	133	0.87	3	114.3/78.3	53.6	IRRITALBLE BOWEL SYNDROME	0	0	0	0	0	2017-08-28 20:00:00	N	NA	Y	8	1.5	Y	42815	18	1.6	0.789	U	CPAP	EVERY NIGHT	0	2017-08-28 20:00:00	98
Hu TNF-R1 (73)	X21	G6	EPI-34	CP	No	57	F	White/Caucasian	38.7	0	1147	1097	112.99	112.99	4	2017-08-28 20:00:00	1960-07-25 20:00:00	159	97.8	37	116	133	0.87	3	114.3/78.3	53.6	IRRITALBLE BOWEL SYNDROME	0	0	0	0	0	2017-08-28 20:00:00	N	NA	Y	8	1.5	Y	42815	18	1.6	0.789	U	CPAP	EVERY NIGHT	0	2017-08-28 20:00:00	98
Hu TNF-R1 (73)	X21	G7	EPI-34	CP	No	57	F	White/Caucasian	38.7	0	1132	1082	111.11	111.11	4	2017-08-28 20:00:00	1960-07-25 20:00:00	159	97.8	37	116	133	0.87	3	114.3/78.3	53.6	IRRITALBLE BOWEL SYNDROME	0	0	0	0	0	2017-08-28 20:00:00	N	NA	Y	8	1.5	Y	42815	18	1.6	0.789	U	CPAP	EVERY NIGHT	0	2017-08-28 20:00:00	98
Hu TNF-R1 (73)	X23	H5	EPI-26	CP	No	63	F	White/Caucasian	23.8	0	1256.5	1206.5	126.98	126.98	4	2017-10-11 20:00:00	1954-05-07 20:00:00	163	63.3	35.5	80.8	102.5	0.78	0	103/72	84	SEASONAL ALLERGIES	ATROPHIC VAGINITIS	0	0	0	0	2017-10-11 20:00:00	N	NA	Y	2	8	Y	39736	55.9	15	0.85	UNKNOWN	C-PAP	NIGHTLY	0	2017-10-11 20:00:00	88
Hu TNF-R1 (73)	X23	H6	EPI-26	CP	No	63	F	White/Caucasian	23.8	0	1223.5	1173.5	122.71	122.71	4	2017-10-11 20:00:00	1954-05-07 20:00:00	163	63.3	35.5	80.8	102.5	0.78	0	103/72	84	SEASONAL ALLERGIES	ATROPHIC VAGINITIS	0	0	0	0	2017-10-11 20:00:00	N	NA	Y	2	8	Y	39736	55.9	15	0.85	UNKNOWN	C-PAP	NIGHTLY	0	2017-10-11 20:00:00	88
Hu TNF-R1 (73)	X23	H7	EPI-26	CP	No	63	F	White/Caucasian	23.8	0	1125.5	1075.5	110.3	110.3	4	2017-10-11 20:00:00	1954-05-07 20:00:00	163	63.3	35.5	80.8	102.5	0.78	0	103/72	84	SEASONAL ALLERGIES	ATROPHIC VAGINITIS	0	0	0	0	2017-10-11 20:00:00	N	NA	Y	2	8	Y	39736	55.9	15	0.85	UNKNOWN	C-PAP	NIGHTLY	0	2017-10-11 20:00:00	88
Hu TNF-R1 (73)	X7	A6	EPI-27	NCP	No	61	M	White/Caucasian	24.6	0	761	711	67.5	67.5	4	2017-12-08 19:00:00	1956-11-15 19:00:00	179.3	79.1	38.3	88.8	100.2	0.89	0	134/79	41	BENIGN PROSTATE HYPERPLASIA	0	0	0	0	0	2017-12-08 19:00:00	N	NA	Y	3	5	N	0	0	0	0	0	C-PAP	NOT USING	No	2017-12-08 19:00:00	97
Hu TNF-R1 (73)	X7	B6	EPI-27	NCP	No	61	M	White/Caucasian	24.6	0	775	725	69.04	69.04	4	2017-12-08 19:00:00	1956-11-15 19:00:00	179.3	79.1	38.3	88.8	100.2	0.89	0	134/79	41	BENIGN PROSTATE HYPERPLASIA	0	0	0	0	0	2017-12-08 19:00:00	N	NA	Y	3	5	N	0	0	0	0	0	C-PAP	NOT USING	No	2017-12-08 19:00:00	97
Hu TNF-R1 (73)	X7	C6	EPI-27	NCP	No	61	M	White/Caucasian	24.6	0	686	636	59.36	59.36	4	2017-12-08 19:00:00	1956-11-15 19:00:00	179.3	79.1	38.3	88.8	100.2	0.89	0	134/79	41	BENIGN PROSTATE HYPERPLASIA	0	0	0	0	0	2017-12-08 19:00:00	N	NA	Y	3	5	N	0	0	0	0	0	C-PAP	NOT USING	No	2017-12-08 19:00:00	97
Hu TNF-R1 (73)	X8	D6	EPI-65	NCP	No	40	F	Black/African American	47.2	0	669	619	57.54	57.54	4	2018-01-10 19:00:00	1977-12-07 19:00:00	158.1	118	34.7	100	145.4	0.69	0	118/73	56	NA	0	0	0	0	0	2018-01-10 19:00:00	N	NA	Y	9		N	0	0	0	0	0	C-PAP	Does not use	No	2018-01-10 19:00:00	87
Hu TNF-R1 (73)	X8	E6	EPI-65	NCP	No	40	F	Black/African American	47.2	0	609	559	51.24	51.24	4	2018-01-10 19:00:00	1977-12-07 19:00:00	158.1	118	34.7	100	145.4	0.69	0	118/73	56	NA	0	0	0	0	0	2018-01-10 19:00:00	N	NA	Y	9		N	0	0	0	0	0	C-PAP	Does not use	No	2018-01-10 19:00:00	87
Hu TNF-R1 (73)	X8	F6	EPI-65	NCP	No	40	F	Black/African American	47.2	0	755	705	66.84	66.84	4	2018-01-10 19:00:00	1977-12-07 19:00:00	158.1	118	34.7	100	145.4	0.69	0	118/73	56	NA	0	0	0	0	0	2018-01-10 19:00:00	N	NA	Y	9		N	0	0	0	0	0	C-PAP	Does not use	No	2018-01-10 19:00:00	87
Hu TNF-R1 (73)	X9	A7	EPI-21	NCP	Yes	74	F	White/Caucasian	35.6	0	1619	1569	176.67	176.67	4	2017-08-28 20:00:00	1942-11-08 20:00:00	166.5	98.7	40	107	128	0.84	8-10	124.3/80.3	72.3	HIGH BLOOD PRESSURE	ACID REFLUX	0	0	0	0	2017-08-28 20:00:00	N	NA	Y	9	5.75	Y	40076	7.4	UNKNOWN	0.78	18.3 STAGE N3	C-PAP	DOES NOT USE	0	2017-08-28 20:00:00	109
Hu TNF-R1 (73)	X9	B7	EPI-21	NCP	Yes	74	F	White/Caucasian	35.6	0	1483	1433	157.41	157.41	4	2017-08-28 20:00:00	1942-11-08 20:00:00	166.5	98.7	40	107	128	0.84	8-10	124.3/80.3	72.3	HIGH BLOOD PRESSURE	ACID REFLUX	0	0	0	0	2017-08-28 20:00:00	N	NA	Y	9	5.75	Y	40076	7.4	UNKNOWN	0.78	18.3 STAGE N3	C-PAP	DOES NOT USE	0	2017-08-28 20:00:00	109
Hu TNF-R1 (73)	X9	C7	EPI-21	NCP	Yes	74	F	White/Caucasian	35.6	0	1462	1412	154.51	154.51	4	2017-08-28 20:00:00	1942-11-08 20:00:00	166.5	98.7	40	107	128	0.84	8-10	124.3/80.3	72.3	HIGH BLOOD PRESSURE	ACID REFLUX	0	0	0	0	2017-08-28 20:00:00	N	NA	Y	9	5.75	Y	40076	7.4	UNKNOWN	0.78	18.3 STAGE N3	C-PAP	DOES NOT USE	0	2017-08-28 20:00:00	109
Hu TNF-R1 (73)	X10	D7	EPI-17	NCP	Yes	75	F	White/Caucasian	20	0	769	719	68.38	68.38	4	2017-08-31 20:00:00	1941-10-28 19:00:00	163.1	53.3	34.5	73.4	95.6	0.76	0 lbs.	127/75	74	Hypertension	A-Fib	Saccoidosis	Hypothyroid	0	0	2017-08-31 20:00:00	N	N/A	Y	6	6.75	Y	41829	11.4	7.0000000000000001E-3	0.85	0.2	C-PAP & dental device	does not use either	No	2017-08-31 20:00:00	87
Hu TNF-R1 (73)	X10	E7	EPI-17	NCP	Yes	75	F	White/Caucasian	20	0	805	755	72.38	72.38	4	2017-08-31 20:00:00	1941-10-28 19:00:00	163.1	53.3	34.5	73.4	95.6	0.76	0 lbs.	127/75	74	Hypertension	A-Fib	Saccoidosis	Hypothyroid	0	0	2017-08-31 20:00:00	N	N/A	Y	6	6.75	Y	41829	11.4	7.0000000000000001E-3	0.85	0.2	C-PAP & dental device	does not use either	No	2017-08-31 20:00:00	87
Hu TNF-R1 (73)	X10	F7	EPI-17	NCP	Yes	75	F	White/Caucasian	20	0	736	686	64.76	64.76	4	2017-08-31 20:00:00	1941-10-28 19:00:00	163.1	53.3	34.5	73.4	95.6	0.76	0 lbs.	127/75	74	Hypertension	A-Fib	Saccoidosis	Hypothyroid	0	0	2017-08-31 20:00:00	N	N/A	Y	6	6.75	Y	41829	11.4	7.0000000000000001E-3	0.85	0.2	C-PAP & dental device	does not use either	No	2017-08-31 20:00:00	87
Hu TNF-R1 (73)	X11	A8	EPI-22	NCP	Yes	62	M	Asian	23.9	0	981.5	931.5	92.76	92.76	4	2017-09-05 20:00:00	1955-04-27 20:00:00	169.2	68.3	38.8	97	103	0.94	0	106.3/66	62	HYPERTENSION	Hyperlipidema	PER-DIABETIC	0	0	0	2017-09-05 20:00:00	N	NA	Y	8	6	N (Facility that pt reported study completed at has no record of him at all)	0	0	0	0	0	C-PAP PRESCRIBED 2.5 YRS AGO	Has not been using	No	2017-09-05 20:00:00	109
Hu TNF-R1 (73)	X11	B8	EPI-22	NCP	Yes	62	M	Asian	23.9	0	877	827	80.54	80.54	4	2017-09-05 20:00:00	1955-04-27 20:00:00	169.2	68.3	38.8	97	103	0.94	0	106.3/66	62	HYPERTENSION	Hyperlipidema	PER-DIABETIC	0	0	0	2017-09-05 20:00:00	N	NA	Y	8	6	N (Facility that pt reported study completed at has no record of him at all)	0	0	0	0	0	C-PAP PRESCRIBED 2.5 YRS AGO	Has not been using	No	2017-09-05 20:00:00	109
Hu TNF-R1 (73)	X11	C8	EPI-22	NCP	Yes	62	M	Asian	23.9	0	805	755	72.38	72.38	4	2017-09-05 20:00:00	1955-04-27 20:00:00	169.2	68.3	38.8	97	103	0.94	0	106.3/66	62	HYPERTENSION	Hyperlipidema	PER-DIABETIC	0	0	0	2017-09-05 20:00:00	N	NA	Y	8	6	N (Facility that pt reported study completed at has no record of him at all)	0	0	0	0	0	C-PAP PRESCRIBED 2.5 YRS AGO	Has not been using	No	2017-09-05 20:00:00	109
Hu TNF-R1 (73)	X12	D8	EPI-19	NCP	Yes	46	M	White/Caucasian	30.6	0	1244.5	1194.5	125.42	125.42	4	2017-09-13 20:00:00	1971-05-07 20:00:00	181.35	100.5	43	110.5	224.8	0.97	0	136.6/92	65.3	HYPERTENSION	HYPERLIPIDEMIA	0	0	0	0	2017-09-13 20:00:00	N	NA	Y	5	6.75	N	0	0	0	0	0	DENTAL DEVICE BUT IT CAUSED DISCOMFORT	NO LONGER USING DENTAL DEVICE	0	2017-09-13 20:00:00	100
Hu TNF-R1 (73)	X12	E8	EPI-19	NCP	Yes	46	M	White/Caucasian	30.6	0	1375	1325	142.65	142.65	4	2017-09-13 20:00:00	1971-05-07 20:00:00	181.35	100.5	43	110.5	224.8	0.97	0	136.6/92	65.3	HYPERTENSION	HYPERLIPIDEMIA	0	0	0	0	2017-09-13 20:00:00	N	NA	Y	5	6.75	N	0	0	0	0	0	DENTAL DEVICE BUT IT CAUSED DISCOMFORT	NO LONGER USING DENTAL DEVICE	0	2017-09-13 20:00:00	100
Hu TNF-R1 (73)	X12	F8	EPI-19	NCP	Yes	46	M	White/Caucasian	30.6	0	1261	1211	127.56	127.56	4	2017-09-13 20:00:00	1971-05-07 20:00:00	181.35	100.5	43	110.5	224.8	0.97	0	136.6/92	65.3	HYPERTENSION	HYPERLIPIDEMIA	0	0	0	0	2017-09-13 20:00:00	N	NA	Y	5	6.75	N	0	0	0	0	0	DENTAL DEVICE BUT IT CAUSED DISCOMFORT	NO LONGER USING DENTAL DEVICE	0	2017-09-13 20:00:00	100
Hu TNF-R1 (73)	X22	G8	EPI-47	CP	No	66	F	White/Caucasian	29.2	0	733	683	64.43	64.43	4	2017-10-09 20:00:00	1951-06-01 20:00:00	166.5	81	36.9	93.9	108	0.87	10	120/76	61	HYPERTHYROIDISM	0	0	0	0	0	2017-10-09 20:00:00	N	NA	Y	1	7	Y	42780	35.3	6.4	0.78	UNKNOWN	C-PAP	6-8HRS NIGHTLY	0	2017-10-09 20:00:00	99
Hu TNF-R1 (73)	X22	G9	EPI-47	CP	No	66	F	White/Caucasian	29.2	0	671.5	621.5	57.81	57.81	4	2017-10-09 20:00:00	1951-06-01 20:00:00	166.5	81	36.9	93.9	108	0.87	10	120/76	61	HYPERTHYROIDISM	0	0	0	0	0	2017-10-09 20:00:00	N	NA	Y	1	7	Y	42780	35.3	6.4	0.78	UNKNOWN	C-PAP	6-8HRS NIGHTLY	0	2017-10-09 20:00:00	99
Hu TNF-R1 (73)	X22	G10	EPI-47	CP	No	66	F	White/Caucasian	29.2	0	688.5	638.5	59.62	59.62	4	2017-10-09 20:00:00	1951-06-01 20:00:00	166.5	81	36.9	93.9	108	0.87	10	120/76	61	HYPERTHYROIDISM	0	0	0	0	0	2017-10-09 20:00:00	N	NA	Y	1	7	Y	42780	35.3	6.4	0.78	UNKNOWN	C-PAP	6-8HRS NIGHTLY	0	2017-10-09 20:00:00	99
Hu TNF-R1 (73)	X24	H8	EPI-70	CP	No	42	M	White/Caucasian	36.6	0	999	949	94.84	94.84	4	2017-11-13 19:00:00	1975-07-26 20:00:00	180	118.5	44.5	123.5	125	0.99	10	157.3/106.3	94	ACID REFLUX	0	0	0	0	0	2017-11-13 19:00:00	N	NA	Y	2	4.75	N	0	0	0	0	0	C-PAP	Uses C-PAP Daily	Yes	2017-11-13 19:00:00	111
Hu TNF-R1 (73)	X24	H9	EPI-70	CP	No	42	M	White/Caucasian	36.6	0	967	917	91.04	91.04	4	2017-11-13 19:00:00	1975-07-26 20:00:00	180	118.5	44.5	123.5	125	0.99	10	157.3/106.3	94	ACID REFLUX	0	0	0	0	0	2017-11-13 19:00:00	N	NA	Y	2	4.75	N	0	0	0	0	0	C-PAP	Uses C-PAP Daily	Yes	2017-11-13 19:00:00	111
Hu TNF-R1 (73)	X24	H10	EPI-70	CP	No	42	M	White/Caucasian	36.6	0	894	844	82.5	82.5	4	2017-11-13 19:00:00	1975-07-26 20:00:00	180	118.5	44.5	123.5	125	0.99	10	157.3/106.3	94	ACID REFLUX	0	0	0	0	0	2017-11-13 19:00:00	N	NA	Y	2	4.75	N	0	0	0	0	0	C-PAP	Uses C-PAP Daily	Yes	2017-11-13 19:00:00	111
Hu TNF-R1 (73)	X13	A9	EPI-41	NCP	Yes	68	F	White/Caucasian	50	0	1220	1170	122.26	122.26	4	2017-09-21 20:00:00	1949-02-25 19:00:00	164	134.6	44	139	154	0.9	20	132/76	66	HYPERTENSION	KIDNEY STONES	BLOOD CLOTS	HYPERLIPIDEMIA	NA	NA	2017-09-21 20:00:00	N	NA	Y	8	4.5	Y	42355	33.1	77.2	0.78	U	DENTAL DEVICE BUT IT CAUSED DISCOMFORT	DOES NOT USE	0	2017-09-21 20:00:00	111
Hu TNF-R1 (73)	X13	B9	EPI-41	NCP	Yes	68	F	White/Caucasian	50	0	1055	1005	101.61	101.61	4	2017-09-21 20:00:00	1949-02-25 19:00:00	164	134.6	44	139	154	0.9	20	132/76	66	HYPERTENSION	KIDNEY STONES	BLOOD CLOTS	HYPERLIPIDEMIA	NA	NA	2017-09-21 20:00:00	N	NA	Y	8	4.5	Y	42355	33.1	77.2	0.78	U	DENTAL DEVICE BUT IT CAUSED DISCOMFORT	DOES NOT USE	0	2017-09-21 20:00:00	111
Hu TNF-R1 (73)	X13	C9	EPI-41	NCP	Yes	68	F	White/Caucasian	50	0	1004.5	954.5	95.5	95.5	4	2017-09-21 20:00:00	1949-02-25 19:00:00	164	134.6	44	139	154	0.9	20	132/76	66	HYPERTENSION	KIDNEY STONES	BLOOD CLOTS	HYPERLIPIDEMIA	NA	NA	2017-09-21 20:00:00	N	NA	Y	8	4.5	Y	42355	33.1	77.2	0.78	U	DENTAL DEVICE BUT IT CAUSED DISCOMFORT	DOES NOT USE	0	2017-09-21 20:00:00	111
Hu TNF-R1 (73)	X14	D9	EPI-42	NCP	Yes	40	M	Black/African American	26.5	0	997	947	94.61	94.61	4	2017-09-27 20:00:00	1977-05-02 20:00:00	177	82.9	41.5	96.1	108.9	0.88	0	155/101	56	HYPERTENSION	HYPERCHOLESTEREMIA	0	0	0	0	2017-09-27 20:00:00	N	NA	Y		8	Y	39897	12	0	0.91	0	C-PAP	HAS NOT USED FOR YEARS	0	2017-09-27 20:00:00	93
Hu TNF-R1 (73)	X14	E9	EPI-42	NCP	Yes	40	M	Black/African American	26.5	0	1070	1020	103.44	103.44	4	2017-09-27 20:00:00	1977-05-02 20:00:00	177	82.9	41.5	96.1	108.9	0.88	0	155/101	56	HYPERTENSION	HYPERCHOLESTEREMIA	0	0	0	0	2017-09-27 20:00:00	N	NA	Y		8	Y	39897	12	0	0.91	0	C-PAP	HAS NOT USED FOR YEARS	0	2017-09-27 20:00:00	93
Hu TNF-R1 (73)	X14	F9	EPI-42	NCP	Yes	40	M	Black/African American	26.5	0	1047	997	100.64	100.64	4	2017-09-27 20:00:00	1977-05-02 20:00:00	177	82.9	41.5	96.1	108.9	0.88	0	155/101	56	HYPERTENSION	HYPERCHOLESTEREMIA	0	0	0	0	2017-09-27 20:00:00	N	NA	Y		8	Y	39897	12	0	0.91	0	C-PAP	HAS NOT USED FOR YEARS	0	2017-09-27 20:00:00	93
Hu TNF-R1 (73)	X15	A10	EPI-55	NCP	Yes	62	M	White/Caucasian	33.2	0	1770	1720	198.92	198.92	4	2017-10-23 20:00:00	1955-02-15 19:00:00	179.2	106.6	46.8	117.1	108	1.08	25	222/105	69	HYPERTENSION	BENIGN PROSTATE HYPERPLASIA	HYPERTENSIVE URGENCY. NO SIGN OF ORGAN FAILURE	0	0	0	2017-10-23 20:00:00	N	NA	Y	9	5	Y	39982	23.7	UNKNOWN	0.625	0	C-PAP	DOES NOT USE	0	2017-10-23 20:00:00	122
Hu TNF-R1 (73)	X15	B10	EPI-55	NCP	Yes	62	M	White/Caucasian	33.2	0	1510.5	1460.5	161.25	161.25	4	2017-10-23 20:00:00	1955-02-15 19:00:00	179.2	106.6	46.8	117.1	108	1.08	25	222/105	69	HYPERTENSION	BENIGN PROSTATE HYPERPLASIA	HYPERTENSIVE URGENCY. NO SIGN OF ORGAN FAILURE	0	0	0	2017-10-23 20:00:00	N	NA	Y	9	5	Y	39982	23.7	UNKNOWN	0.625	0	C-PAP	DOES NOT USE	0	2017-10-23 20:00:00	122
Hu TNF-R1 (73)	X15	C10	EPI-55	NCP	Yes	62	M	White/Caucasian	33.2	0	1514	1464	161.74	161.74	4	2017-10-23 20:00:00	1955-02-15 19:00:00	179.2	106.6	46.8	117.1	108	1.08	25	222/105	69	HYPERTENSION	BENIGN PROSTATE HYPERPLASIA	HYPERTENSIVE URGENCY. NO SIGN OF ORGAN FAILURE	0	0	0	2017-10-23 20:00:00	N	NA	Y	9	5	Y	39982	23.7	UNKNOWN	0.625	0	C-PAP	DOES NOT USE	0	2017-10-23 20:00:00	122
Hu TNF-R1 (73)	X16	D10	EPI-66	NCP	Yes	65	M	Black/African American	33.8	0	775	725	69.04	69.04	4	2017-11-09 19:00:00	1952-11-04 19:00:00	178.6	107.9	43	117	114.5	1.02	8 POUND LOSS	108.7/71.7	68	HYPERTENSION	HYPERLIPIDEMIA	0	0	0	0	2017-11-09 19:00:00	N	NA	Y	9	4.75	Y	42057	22.6	0	0.9	UNKNOWN	C-PAP	C-PAP USE GIVES PATIENT RESPERATORY INFECTION EVEN THOUGH THE C-PAP IS EFFECTIVE; only uses occasionally	No	2017-11-09 19:00:00	99
Hu TNF-R1 (73)	X16	E10	EPI-66	NCP	Yes	65	M	Black/African American	33.8	0	784	734	70.04	70.04	4	2017-11-09 19:00:00	1952-11-04 19:00:00	178.6	107.9	43	117	114.5	1.02	8 POUND LOSS	108.7/71.7	68	HYPERTENSION	HYPERLIPIDEMIA	0	0	0	0	2017-11-09 19:00:00	N	NA	Y	9	4.75	Y	42057	22.6	0	0.9	UNKNOWN	C-PAP	C-PAP USE GIVES PATIENT RESPERATORY INFECTION EVEN THOUGH THE C-PAP IS EFFECTIVE; only uses occasionally	No	2017-11-09 19:00:00	99
Hu TNF-R1 (73)	X16	F10	EPI-66	NCP	Yes	65	M	Black/African American	33.8	0	878	828	80.66	80.66	4	2017-11-09 19:00:00	1952-11-04 19:00:00	178.6	107.9	43	117	114.5	1.02	8 POUND LOSS	108.7/71.7	68	HYPERTENSION	HYPERLIPIDEMIA	0	0	0	0	2017-11-09 19:00:00	N	NA	Y	9	4.75	Y	42057	22.6	0	0.9	UNKNOWN	C-PAP	C-PAP USE GIVES PATIENT RESPERATORY INFECTION EVEN THOUGH THE C-PAP IS EFFECTIVE; only uses occasionally	No	2017-11-09 19:00:00	99
Hu TNF-R1 (73)	X17	A11	EPI-25	NCP	Yes	68	M	White/Caucasian	32.7	0	908	858	84.12	84.12	4	2017-11-20 19:00:00	1949-05-21 20:00:00	173.1	98.1	45.7	112.1	112.6	0.99	0	126/92	74	HYPERTENSION	HYPERLIPIDMIA	0	0	0	0	2017-11-20 19:00:00	N	NA	Y	9	4.75	N	0	0	0	0	0	C-PAP	NOT USING	0	2017-11-20 19:00:00	115
Hu TNF-R1 (73)	X17	B11	EPI-25	NCP	Yes	68	M	White/Caucasian	32.7	0	755	705	66.84	66.84	4	2017-11-20 19:00:00	1949-05-21 20:00:00	173.1	98.1	45.7	112.1	112.6	0.99	0	126/92	74	HYPERTENSION	HYPERLIPIDMIA	0	0	0	0	2017-11-20 19:00:00	N	NA	Y	9	4.75	N	0	0	0	0	0	C-PAP	NOT USING	0	2017-11-20 19:00:00	115
Hu TNF-R1 (73)	X17	C11	EPI-25	NCP	Yes	68	M	White/Caucasian	32.7	0	740	690	65.19	65.19	4	2017-11-20 19:00:00	1949-05-21 20:00:00	173.1	98.1	45.7	112.1	112.6	0.99	0	126/92	74	HYPERTENSION	HYPERLIPIDMIA	0	0	0	0	2017-11-20 19:00:00	N	NA	Y	9	4.75	N	0	0	0	0	0	C-PAP	NOT USING	0	2017-11-20 19:00:00	115
Hu TNF-R1 (73)	X18	D11	EPI-29	NCP	Yes	60	M	Black/African American	36.3	0	1077.5	1027.5	104.36	104.36	4	2017-11-21 19:00:00	1957-11-09 19:00:00	192.8	135.1	43.5	130.5	119	1.1	0	127.7/85	70.3	HYPERTENSION	ERECTILE DYSFUNCTION	0	0	0	0	2017-11-21 19:00:00	N	NA	Y	4	7	Y	42178	28.4	6.3	0.56	UNKNOWN	C-PAP	DOES NOT USE FOR COMFORT REASONS	0	2017-11-21 19:00:00	104
Hu TNF-R1 (73)	X18	E11	EPI-29	NCP	Yes	60	M	Black/African American	36.3	0	1046	996	100.51	100.51	4	2017-11-21 19:00:00	1957-11-09 19:00:00	192.8	135.1	43.5	130.5	119	1.1	0	127.7/85	70.3	HYPERTENSION	ERECTILE DYSFUNCTION	0	0	0	0	2017-11-21 19:00:00	N	NA	Y	4	7	Y	42178	28.4	6.3	0.56	UNKNOWN	C-PAP	DOES NOT USE FOR COMFORT REASONS	0	2017-11-21 19:00:00	104
Hu TNF-R1 (73)	X18	F11	EPI-29	NCP	Yes	60	M	Black/African American	36.3	0	1063	1013	102.59	102.59	4	2017-11-21 19:00:00	1957-11-09 19:00:00	192.8	135.1	43.5	130.5	119	1.1	0	127.7/85	70.3	HYPERTENSION	ERECTILE DYSFUNCTION	0	0	0	0	2017-11-21 19:00:00	N	NA	Y	4	7	Y	42178	28.4	6.3	0.56	UNKNOWN	C-PAP	DOES NOT USE FOR COMFORT REASONS	0	2017-11-21 19:00:00	104
Hu TNF-R1 (73)	X19	A12	EPI-69	NCP	Yes	67	M	White/Caucasian	49	0	1486	1436	157.83	157.83	4	2017-12-14 19:00:00	1950-02-13 19:00:00	174.5	149.3	52	141.5	146.3	0.97	0	118/80	83	HYPERTENSION	HYPERLIPIDEMIA	ATRIAL FIBRILLATION	0	0	0	2017-12-14 19:00:00	N	NA	Y	6	7	Y	7/3/13 AND 7/5/13 (TWO NIGHT STUYD)	8	1.3	0.69	UNKNOWN	C-PAP	USED NIGHTLY UNTIL 1-2 YRS AGO	0	2017-12-14 19:00:00	136
Hu TNF-R1 (73)	X19	B12	EPI-69	NCP	Yes	67	M	White/Caucasian	49	0	1057	1007	101.85	101.85	4	2017-12-14 19:00:00	1950-02-13 19:00:00	174.5	149.3	52	141.5	146.3	0.97	0	118/80	83	HYPERTENSION	HYPERLIPIDEMIA	ATRIAL FIBRILLATION	0	0	0	2017-12-14 19:00:00	N	NA	Y	6	7	Y	7/3/13 AND 7/5/13 (TWO NIGHT STUYD)	8	1.3	0.69	UNKNOWN	C-PAP	USED NIGHTLY UNTIL 1-2 YRS AGO	0	2017-12-14 19:00:00	136
Hu TNF-R1 (73)	X19	C12	EPI-69	NCP	Yes	67	M	White/Caucasian	49	0	1186	1136	117.92	117.92	4	2017-12-14 19:00:00	1950-02-13 19:00:00	174.5	149.3	52	141.5	146.3	0.97	0	118/80	83	HYPERTENSION	HYPERLIPIDEMIA	ATRIAL FIBRILLATION	0	0	0	2017-12-14 19:00:00	N	NA	Y	6	7	Y	7/3/13 AND 7/5/13 (TWO NIGHT STUYD)	8	1.3	0.69	UNKNOWN	C-PAP	USED NIGHTLY UNTIL 1-2 YRS AGO	0	2017-12-14 19:00:00	136
Hu TNF-R1 (73)	X20	D12	EPI-12	CP	No	66	M	White/Caucasian	23.5	0	944	894	88.32	88.32	4	2017-08-24 20:00:00	1951-05-24 20:00:00	164.7	63.8	39.4	82.4	93.2	0.89	10	116/71	57	BPH (Enlarged prostate)	Asthma (seasonal)	0	0	0	0	2017-08-24 20:00:00	N	N/A	Y	17	4	Y	40453	23.7	0	0.88	0	C-PAP	7 nights a week	Yes	2017-08-24 20:00:00	101
Hu TNF-R1 (73)	X20	E12	EPI-12	CP	No	66	M	White/Caucasian	23.5	0	886	836	81.58	81.58	4	2017-08-24 20:00:00	1951-05-24 20:00:00	164.7	63.8	39.4	82.4	93.2	0.89	10	116/71	57	BPH (Enlarged prostate)	Asthma (seasonal)	0	0	0	0	2017-08-24 20:00:00	N	N/A	Y	17	4	Y	40453	23.7	0	0.88	0	C-PAP	7 nights a week	Yes	2017-08-24 20:00:00	101
Hu TNF-R1 (73)	X20	F12	EPI-12	CP	No	66	M	White/Caucasian	23.5	0	812	762	73.16	73.16	4	2017-08-24 20:00:00	1951-05-24 20:00:00	164.7	63.8	39.4	82.4	93.2	0.89	10	116/71	57	BPH (Enlarged prostate)	Asthma (seasonal)	0	0	0	0	2017-08-24 20:00:00	N	N/A	Y	17	4	Y	40453	23.7	0	0.88	0	C-PAP	7 nights a week	Yes	2017-08-24 20:00:00	101
Hu TNF-R1 (73)	X1	C3	EPI-67	CP	No	62	M	White/Caucasian	26.2	0	1517	1487.5	423.02	423.02	4	2017-12-05 19:00:00	1955-08-11 20:00:00	183.4	88.2	38.7	94	103.7	0.91	10	130/86	66	NA	0	0	0	0	0	2017-12-05 19:00:00	N	NA	Y	2		Y	41359	53	UNKNOWN	0.8	22	CPAP	USES 7 HRS NIGHTLY	0	2017-12-05 19:00:00	95
Hu TNF-R1 (73)	X1	D3	EPI-67	CP	No	62	M	White/Caucasian	26.2	0	1477	1447.5	409.02	409.02	4	2017-12-05 19:00:00	1955-08-11 20:00:00	183.4	88.2	38.7	94	103.7	0.91	10	130/86	66	NA	0	0	0	0	0	2017-12-05 19:00:00	N	NA	Y	2		Y	41359	53	UNKNOWN	0.8	22	CPAP	USES 7 HRS NIGHTLY	0	2017-12-05 19:00:00	95
Hu TNF-R1 (73)	X1	E3	EPI-67	CP	No	62	M	White/Caucasian	26.2	0	1463.5	1434	404.33	404.33	4	2017-12-05 19:00:00	1955-08-11 20:00:00	183.4	88.2	38.7	94	103.7	0.91	10	130/86	66	NA	0	0	0	0	0	2017-12-05 19:00:00	N	NA	Y	2		Y	41359	53	UNKNOWN	0.8	22	CPAP	USES 7 HRS NIGHTLY	0	2017-12-05 19:00:00	95
Hu TNF-R1 (73)	X2	F3	EPI-31	CP	No	49	M	White/Caucasian	25.4	0	876	846.5	216.74	216.74	4	2018-12-14 19:00:00	1969-09-05 20:00:00	166.3	70.3	36.4	83.4	94.6	0.87	0	123/78	47	None	0	0	0	0	0	2018-12-14 19:00:00	N	NA	Y	2		Y	42723	13.3	0	0.91	UNKNOWN	Dental Device	Wears dental device nightly	Yes	2018-12-14 19:00:00	94
Hu TNF-R1 (73)	X2	G3	EPI-31	CP	No	49	M	White/Caucasian	25.4	0	861	831.5	212.37	212.37	4	2018-12-14 19:00:00	1969-09-05 20:00:00	166.3	70.3	36.4	83.4	94.6	0.87	0	123/78	47	None	0	0	0	0	0	2018-12-14 19:00:00	N	NA	Y	2		Y	42723	13.3	0	0.91	UNKNOWN	Dental Device	Wears dental device nightly	Yes	2018-12-14 19:00:00	94
Hu TNF-R1 (73)	X2	H3	EPI-31	CP	No	49	M	White/Caucasian	25.4	0	908.5	879	226.28	226.28	4	2018-12-14 19:00:00	1969-09-05 20:00:00	166.3	70.3	36.4	83.4	94.6	0.87	0	123/78	47	None	0	0	0	0	0	2018-12-14 19:00:00	N	NA	Y	2		Y	42723	13.3	0	0.91	UNKNOWN	Dental Device	Wears dental device nightly	Yes	2018-12-14 19:00:00	94
Hu TNF-R1 (73)	X3	C4	EPI-30	CP	No	44	M	Black/African American	29	0	1135	1105.5	295.47	295.47	4	2019-02-25 19:00:00	1974-10-11 20:00:00	175.4	89.1	40.3	90.7	103.8	0.88	0	125/84	60	None	0	0	0	0	0	2019-02-25 19:00:00	N	NA	Y	7		Y	43369	5.6	0.106	0.84	0.14799999999999999	C-PAP nightly	Wears 6 hrs, 5-6 nights a week	Yes	2019-02-25 19:00:00	120
Hu TNF-R1 (73)	X3	D4	EPI-30	CP	No	44	M	Black/African American	29	0	1170	1140.5	306.59	306.59	4	2019-02-25 19:00:00	1974-10-11 20:00:00	175.4	89.1	40.3	90.7	103.8	0.88	0	125/84	60	None	0	0	0	0	0	2019-02-25 19:00:00	N	NA	Y	7		Y	43369	5.6	0.106	0.84	0.14799999999999999	C-PAP nightly	Wears 6 hrs, 5-6 nights a week	Yes	2019-02-25 19:00:00	120
Hu TNF-R1 (73)	X3	E4	EPI-30	CP	No	44	M	Black/African American	29	0	1118.5	1089	290.27	290.27	4	2019-02-25 19:00:00	1974-10-11 20:00:00	175.4	89.1	40.3	90.7	103.8	0.88	0	125/84	60	None	0	0	0	0	0	2019-02-25 19:00:00	N	NA	Y	7		Y	43369	5.6	0.106	0.84	0.14799999999999999	C-PAP nightly	Wears 6 hrs, 5-6 nights a week	Yes	2019-02-25 19:00:00	120
Hu TNF-R1 (73)	X4	F4	EPI-23	CP	Yes	69	F	White/Caucasian	37.9	0	2384	2354.5	765.45	765.45	4	2017-09-08 20:00:00	1948-05-08 20:00:00	165.9	104.3	48.4	123.4	134.5	0.91	0	130/67	47	HYPERTENSION	Diabetes Type II	CHRONIC PAIN	0	0	0	2017-09-08 20:00:00	N	NA	Y	5	8	Y	40890	15.2	6.3	0.79	4	C-PAP	10 HOURS EVERY NIGHT	0	2017-09-08 20:00:00	135
Hu TNF-R1 (73)	X4	G4	EPI-23	CP	Yes	69	F	White/Caucasian	37.9	0	2242	2212.5	704.12	704.12	4	2017-09-08 20:00:00	1948-05-08 20:00:00	165.9	104.3	48.4	123.4	134.5	0.91	0	130/67	47	HYPERTENSION	Diabetes Type II	CHRONIC PAIN	0	0	0	2017-09-08 20:00:00	N	NA	Y	5	8	Y	40890	15.2	6.3	0.79	4	C-PAP	10 HOURS EVERY NIGHT	0	2017-09-08 20:00:00	135
Hu TNF-R1 (73)	X4	H4	EPI-23	CP	Yes	69	F	White/Caucasian	37.9	0	2344.5	2315	748.18	748.18	4	2017-09-08 20:00:00	1948-05-08 20:00:00	165.9	104.3	48.4	123.4	134.5	0.91	0	130/67	47	HYPERTENSION	Diabetes Type II	CHRONIC PAIN	0	0	0	2017-09-08 20:00:00	N	NA	Y	5	8	Y	40890	15.2	6.3	0.79	4	C-PAP	10 HOURS EVERY NIGHT	0	2017-09-08 20:00:00	135
Hu TNF-R1 (73)	X5	A5	EPI-33	CP	Yes	75	F	White/Caucasian	26.2	0	1698	1668.5	488.32	488.32	4	2017-09-15 20:00:00	1942-01-25 19:00:00	160.8	67.7	34.4	91.6	105.7	0.87	0	148/82	59	MYASTHENIA GRAVIS	ESOPHAGEAL SPASMS	0	0	0	0	2017-09-15 20:00:00	N	NA	Y	5		N	0	0	0	0	0	C-PAP	5-6 HOURS EVERY NIGHT	0	2017-09-15 20:00:00	88
Hu TNF-R1 (73)	X5	B5	EPI-33	CP	Yes	75	F	White/Caucasian	26.2	0	1569	1539.5	441.46	441.46	4	2017-09-15 20:00:00	1942-01-25 19:00:00	160.8	67.7	34.4	91.6	105.7	0.87	0	148/82	59	MYASTHENIA GRAVIS	ESOPHAGEAL SPASMS	0	0	0	0	2017-09-15 20:00:00	N	NA	Y	5		N	0	0	0	0	0	C-PAP	5-6 HOURS EVERY NIGHT	0	2017-09-15 20:00:00	88
Hu TNF-R1 (73)	X5	C5	EPI-33	CP	Yes	75	F	White/Caucasian	26.2	0	1672	1642.5	478.74	478.74	4	2017-09-15 20:00:00	1942-01-25 19:00:00	160.8	67.7	34.4	91.6	105.7	0.87	0	148/82	59	MYASTHENIA GRAVIS	ESOPHAGEAL SPASMS	0	0	0	0	2017-09-15 20:00:00	N	NA	Y	5		N	0	0	0	0	0	C-PAP	5-6 HOURS EVERY NIGHT	0	2017-09-15 20:00:00	88
Hu TNF-R1 (73)	X6	D5	EPI-28	CP	Yes	43	F	Black/African American	61	0	1609	1579.5	455.82	455.82	4	2017-09-18 20:00:00	1978-01-04 19:00:00	173.4	183.5	44.6	152	176.5	0.86	50	115/72	68	HYPERTENSION	ARTHRITIS	ALLERGIES	0	0	0	2017-09-18 20:00:00	N	NA	Y	22	7	Y	40960	22.3	9.76	0.79	5.3	C-PAP	7-8 HOURS NIGHTLY	0	2017-09-18 20:00:00	90
Hu TNF-R1 (73)	X6	E5	EPI-28	CP	Yes	43	F	Black/African American	61	0	1658.5	1629	473.8	473.8	4	2017-09-18 20:00:00	1978-01-04 19:00:00	173.4	183.5	44.6	152	176.5	0.86	50	115/72	68	HYPERTENSION	ARTHRITIS	ALLERGIES	0	0	0	2017-09-18 20:00:00	N	NA	Y	22	7	Y	40960	22.3	9.76	0.79	5.3	C-PAP	7-8 HOURS NIGHTLY	0	2017-09-18 20:00:00	90
Hu TNF-R1 (73)	X6	F5	EPI-28	CP	Yes	43	F	Black/African American	61	0	1570	1540.5	441.81	441.81	4	2017-09-18 20:00:00	1978-01-04 19:00:00	173.4	183.5	44.6	152	176.5	0.86	50	115/72	68	HYPERTENSION	ARTHRITIS	ALLERGIES	0	0	0	2017-09-18 20:00:00	N	NA	Y	22	7	Y	40960	22.3	9.76	0.79	5.3	C-PAP	7-8 HOURS NIGHTLY	0	2017-09-18 20:00:00	90
Hu TNF-R1 (73)	X21	G5	EPI-C9	CI	Yes	54	F	White/Caucasian	22	0	615.5	586	143.77	143.77	4	2017-09-26 20:00:00	1963-03-13 19:00:00	176.3	68.4	37.75	78	102.8	0.76	0	144.6/85	66	NA	N/A	N/A	N/A	N/A	0	2017-09-26 20:00:00	N	NA	N	7	8	Y	39586	0	0	0	0	0	0	0	2017-09-26 20:00:00	107
Hu TNF-R1 (73)	X21	G6	EPI-C9	CI	Yes	54	F	White/Caucasian	22	0	572	542.5	132.19	132.19	4	2017-09-26 20:00:00	1963-03-13 19:00:00	176.3	68.4	37.75	78	102.8	0.76	0	144.6/85	66	NA	N/A	N/A	N/A	N/A	0	2017-09-26 20:00:00	N	NA	N	7	8	Y	39586	0	0	0	0	0	0	0	2017-09-26 20:00:00	107
Hu TNF-R1 (73)	X21	G7	EPI-C9	CI	Yes	54	F	White/Caucasian	22	0	609	579.5	142.03	142.03	4	2017-09-26 20:00:00	1963-03-13 19:00:00	176.3	68.4	37.75	78	102.8	0.76	0	144.6/85	66	NA	N/A	N/A	N/A	N/A	0	2017-09-26 20:00:00	N	NA	N	7	8	Y	39586	0	0	0	0	0	0	0	2017-09-26 20:00:00	107
Hu TNF-R1 (73)	X23	H5	EPI-C10	CI	No	22	M	White/Caucasian	24.1	0	1290	1260.5	345.57	345.57	4	2017-12-15 19:00:00	1995-01-02 19:00:00	185	82.4	35.2	80.7	104.5	0.77	0	118/71	44	NA	0	0	0	0	0	2017-12-15 19:00:00	N	NA	N	6		Y	42402	1	0	0.93	UNKNOWN	NA	0	0	2017-12-15 19:00:00	99
Hu TNF-R1 (73)	X23	H6	EPI-C10	CI	No	22	M	White/Caucasian	24.1	0	1269	1239.5	338.65	338.65	4	2017-12-15 19:00:00	1995-01-02 19:00:00	185	82.4	35.2	80.7	104.5	0.77	0	118/71	44	NA	0	0	0	0	0	2017-12-15 19:00:00	N	NA	N	6		Y	42402	1	0	0.93	UNKNOWN	NA	0	0	2017-12-15 19:00:00	99
Hu TNF-R1 (73)	X23	H7	EPI-C10	CI	No	22	M	White/Caucasian	24.1	0	1299	1269.5	348.55	348.55	4	2017-12-15 19:00:00	1995-01-02 19:00:00	185	82.4	35.2	80.7	104.5	0.77	0	118/71	44	NA	0	0	0	0	0	2017-12-15 19:00:00	N	NA	N	6		Y	42402	1	0	0.93	UNKNOWN	NA	0	0	2017-12-15 19:00:00	99
Hu TNF-R1 (73)	X7	A6	EPI-43	CP	Yes	52	M	White/Caucasian	32.5	0	1341	1311.5	362.54	362.54	4	2017-09-20 20:00:00	1964-05-22 20:00:00	191.8	119.4	41.1	113.4	125	0.9	15	135/90	49	HYPERLIPIDEMIA	0	0	0	0	0	2017-09-20 20:00:00	N	NA	Y	4	5	Y	40366	60.3	UNKNOWN	0.85	0	C-PAP	7 HOURS NIGHTLY	0	2017-09-20 20:00:00	103
Hu TNF-R1 (73)	X7	B6	EPI-43	CP	Yes	52	M	White/Caucasian	32.5	0	1383	1353.5	376.71	376.71	4	2017-09-20 20:00:00	1964-05-22 20:00:00	191.8	119.4	41.1	113.4	125	0.9	15	135/90	49	HYPERLIPIDEMIA	0	0	0	0	0	2017-09-20 20:00:00	N	NA	Y	4	5	Y	40366	60.3	UNKNOWN	0.85	0	C-PAP	7 HOURS NIGHTLY	0	2017-09-20 20:00:00	103
Hu TNF-R1 (73)	X7	C6	EPI-43	CP	Yes	52	M	White/Caucasian	32.5	0	1390	1360.5	379.09	379.09	4	2017-09-20 20:00:00	1964-05-22 20:00:00	191.8	119.4	41.1	113.4	125	0.9	15	135/90	49	HYPERLIPIDEMIA	0	0	0	0	0	2017-09-20 20:00:00	N	NA	Y	4	5	Y	40366	60.3	UNKNOWN	0.85	0	C-PAP	7 HOURS NIGHTLY	0	2017-09-20 20:00:00	103
Hu TNF-R1 (73)	X8	D6	EPI-35	CP	Yes	65	F	White/Caucasian	40.9	0	2325	2295.5	739.71	739.71	4	2017-09-28 20:00:00	1952-07-16 20:00:00	164.7	110.9	42	112	127	0.88	0	147.3/65.3	56	HYPERTENSION	HYPERTHROIDISM	TYPE 2 DIABETES	0	0	0	2017-09-28 20:00:00	N	NA	Y	15	6.75	Y	41577	11.6	7.3	0.79	0	C-PAP	USES NIGHTLY	0	2017-09-28 20:00:00	112
Hu TNF-R1 (73)	X8	E6	EPI-35	CP	Yes	65	F	White/Caucasian	40.9	0	2366	2336.5	757.56	757.56	4	2017-09-28 20:00:00	1952-07-16 20:00:00	164.7	110.9	42	112	127	0.88	0	147.3/65.3	56	HYPERTENSION	HYPERTHROIDISM	TYPE 2 DIABETES	0	0	0	2017-09-28 20:00:00	N	NA	Y	15	6.75	Y	41577	11.6	7.3	0.79	0	C-PAP	USES NIGHTLY	0	2017-09-28 20:00:00	112
Hu TNF-R1 (73)	X8	F6	EPI-35	CP	Yes	65	F	White/Caucasian	40.9	0	2455	2425.5	796.92	796.92	4	2017-09-28 20:00:00	1952-07-16 20:00:00	164.7	110.9	42	112	127	0.88	0	147.3/65.3	56	HYPERTENSION	HYPERTHROIDISM	TYPE 2 DIABETES	0	0	0	2017-09-28 20:00:00	N	NA	Y	15	6.75	Y	41577	11.6	7.3	0.79	0	C-PAP	USES NIGHTLY	0	2017-09-28 20:00:00	112
Hu TNF-R1 (73)	X9	A7	EPI-46	CP	Yes	75	M	White/Caucasian	29.6	0	2390	2360.5	768.09	768.09	4	2017-10-06 20:00:00	1942-09-02 20:00:00	170.1	85.6	41	108.5	100.6	1.07853	0	136/79	72	HYPERTENSION	HYPERLIPIDEMIA	0	0	0	0	2017-10-06 20:00:00	N	NA	Y	4	7	Y	34036	48	UNKNOWN		0	C-PAP	8-11HRS NIGHTLY	0	2017-10-06 20:00:00	107
Hu TNF-R1 (73)	X9	B7	EPI-46	CP	Yes	75	M	White/Caucasian	29.6	0	2596.5	2567	861.26	861.26	4	2017-10-06 20:00:00	1942-09-02 20:00:00	170.1	85.6	41	108.5	100.6	1.07853	0	136/79	72	HYPERTENSION	HYPERLIPIDEMIA	0	0	0	0	2017-10-06 20:00:00	N	NA	Y	4	7	Y	34036	48	UNKNOWN		0	C-PAP	8-11HRS NIGHTLY	0	2017-10-06 20:00:00	107
Hu TNF-R1 (73)	X9	C7	EPI-46	CP	Yes	75	M	White/Caucasian	29.6	0	2379	2349.5	763.26	763.26	4	2017-10-06 20:00:00	1942-09-02 20:00:00	170.1	85.6	41	108.5	100.6	1.07853	0	136/79	72	HYPERTENSION	HYPERLIPIDEMIA	0	0	0	0	2017-10-06 20:00:00	N	NA	Y	4	7	Y	34036	48	UNKNOWN		0	C-PAP	8-11HRS NIGHTLY	0	2017-10-06 20:00:00	107
Hu TNF-R1 (73)	X10	D7	EPI-50	CP	Yes	59	M	White/Caucasian	41.6	0	1224.5	1195	324.12	324.12	4	2017-10-16 20:00:00	1958-05-06 20:00:00	174	126	46	125	126	0.99	0	112.6/69.3	61.6	SLEEP APNEA	HYPERTENSION	0	0	0	0	2017-10-16 20:00:00	N	NA	Y	7	8	Y	41548	98.5	UNKNOWN	0.679	0	C-PAP	USES NIGHTLY	0	2017-10-16 20:00:00	107
Hu TNF-R1 (73)	X10	E7	EPI-50	CP	Yes	59	M	White/Caucasian	41.6	0	1163	1133.5	304.36	304.36	4	2017-10-16 20:00:00	1958-05-06 20:00:00	174	126	46	125	126	0.99	0	112.6/69.3	61.6	SLEEP APNEA	HYPERTENSION	0	0	0	0	2017-10-16 20:00:00	N	NA	Y	7	8	Y	41548	98.5	UNKNOWN	0.679	0	C-PAP	USES NIGHTLY	0	2017-10-16 20:00:00	107
Hu TNF-R1 (73)	X10	F7	EPI-50	CP	Yes	59	M	White/Caucasian	41.6	0	1262	1232.5	336.35	336.35	4	2017-10-16 20:00:00	1958-05-06 20:00:00	174	126	46	125	126	0.99	0	112.6/69.3	61.6	SLEEP APNEA	HYPERTENSION	0	0	0	0	2017-10-16 20:00:00	N	NA	Y	7	8	Y	41548	98.5	UNKNOWN	0.679	0	C-PAP	USES NIGHTLY	0	2017-10-16 20:00:00	107
Hu TNF-R1 (73)	X11	A8	EPI-52	CP	Yes	59	M	White/Caucasian	39.8	0	1811	1781.5	530.7	530.7	4	2017-10-18 20:00:00	1957-12-28 19:00:00	178.2	126.3	47.4	131.5	125.5	1.05	0	131/81	59	HYPERTENSION	HYPERLIPIDEMIA	TYPE 2 DIABETES	0	0	0	2017-10-18 20:00:00	N	NA	Y	10	5.75	Y	39491		UNKNOWN	0.767	0	C-PAP	6-8HRS NIGHTLY	0	2017-10-18 20:00:00	166
Hu TNF-R1 (73)	X11	B8	EPI-52	CP	Yes	59	M	White/Caucasian	39.8	0	1848	1818.5	544.86	544.86	4	2017-10-18 20:00:00	1957-12-28 19:00:00	178.2	126.3	47.4	131.5	125.5	1.05	0	131/81	59	HYPERTENSION	HYPERLIPIDEMIA	TYPE 2 DIABETES	0	0	0	2017-10-18 20:00:00	N	NA	Y	10	5.75	Y	39491		UNKNOWN	0.767	0	C-PAP	6-8HRS NIGHTLY	0	2017-10-18 20:00:00	166
Hu TNF-R1 (73)	X11	C8	EPI-52	CP	Yes	59	M	White/Caucasian	39.8	0	1767	1737.5	514.05	514.05	4	2017-10-18 20:00:00	1957-12-28 19:00:00	178.2	126.3	47.4	131.5	125.5	1.05	0	131/81	59	HYPERTENSION	HYPERLIPIDEMIA	TYPE 2 DIABETES	0	0	0	2017-10-18 20:00:00	N	NA	Y	10	5.75	Y	39491		UNKNOWN	0.767	0	C-PAP	6-8HRS NIGHTLY	0	2017-10-18 20:00:00	166
Hu TNF-R1 (73)	X12	D8	EPI-63	CP	Yes	71	M	White/Caucasian	28.2	0	1286	1256.5	344.25	344.25	4	2017-11-03 20:00:00	1946-02-24 19:00:00	171.4	82.7	37.3	99.6	103.6	0.96	0	94/63	65	HYPERLIPIDEMIA	HYPERTENSION	HISTORY OF STROKE	0	0	0	2017-11-03 20:00:00	N	NA	Y	5	6	Y	41674	45.5	6.6	0.81	UNKNOWN	C-PAP	USES 6-7 HRS NIGHTLY	0	2017-11-03 20:00:00	90
Hu TNF-R1 (73)	X12	E8	EPI-63	CP	Yes	71	M	White/Caucasian	28.2	0	1244	1214.5	330.47	330.47	4	2017-11-03 20:00:00	1946-02-24 19:00:00	171.4	82.7	37.3	99.6	103.6	0.96	0	94/63	65	HYPERLIPIDEMIA	HYPERTENSION	HISTORY OF STROKE	0	0	0	2017-11-03 20:00:00	N	NA	Y	5	6	Y	41674	45.5	6.6	0.81	UNKNOWN	C-PAP	USES 6-7 HRS NIGHTLY	0	2017-11-03 20:00:00	90
Hu TNF-R1 (73)	X12	F8	EPI-63	CP	Yes	71	M	White/Caucasian	28.2	0	1325	1295.5	357.19	357.19	4	2017-11-03 20:00:00	1946-02-24 19:00:00	171.4	82.7	37.3	99.6	103.6	0.96	0	94/63	65	HYPERLIPIDEMIA	HYPERTENSION	HISTORY OF STROKE	0	0	0	2017-11-03 20:00:00	N	NA	Y	5	6	Y	41674	45.5	6.6	0.81	UNKNOWN	C-PAP	USES 6-7 HRS NIGHTLY	0	2017-11-03 20:00:00	90
Hu TNF-R1 (73)	X22	G8	EPI-C11	CI	Yes	52	F	Black/African American	35	0	1040.5	1011	266.03	266.03	4	2017-10-31 20:00:00	1965-09-10 20:00:00	164.5	94.7	36.4	94.7	111.6	0.86	10	131/86	62	NA	0	0	0	0	0	2017-10-31 20:00:00	N	NA	N	1	4.5	N	NA		NA		NA	NA	NA	0	2017-10-31 20:00:00	80
Hu TNF-R1 (73)	X22	G9	EPI-C11	CI	Yes	52	F	Black/African American	35	0	1027	997.5	261.89	261.89	4	2017-10-31 20:00:00	1965-09-10 20:00:00	164.5	94.7	36.4	94.7	111.6	0.86	10	131/86	62	NA	0	0	0	0	0	2017-10-31 20:00:00	N	NA	N	1	4.5	N	NA		NA		NA	NA	NA	0	2017-10-31 20:00:00	80
Hu TNF-R1 (73)	X22	G10	EPI-C11	CI	Yes	52	F	Black/African American	35	0	1104	1074.5	285.72	285.72	4	2017-10-31 20:00:00	1965-09-10 20:00:00	164.5	94.7	36.4	94.7	111.6	0.86	10	131/86	62	NA	0	0	0	0	0	2017-10-31 20:00:00	N	NA	N	1	4.5	N	NA		NA		NA	NA	NA	0	2017-10-31 20:00:00	80
Hu TNF-R1 (73)	X13	A9	EPI-40	CP	Yes	73	M	White/Caucasian	25.7	0	1162	1132.5	304.04	304.04	4	2017-11-21 19:00:00	1944-01-21 20:00:00	184	86.9	39.3	102.1	106.5	0.95	0	117/76	80	ATRIAL FIBRILLATION	0	0	0	0	0	2017-11-21 19:00:00	N	NA	Y	5	7.75	Y	36220	29.9	UNKNOWN	0.78	17	C-PAP	USES 8 HRS NIGHTLY	0	2017-11-21 19:00:00	101
Hu TNF-R1 (73)	X13	B9	EPI-40	CP	Yes	73	M	White/Caucasian	25.7	0	1225	1195.5	324.29	324.29	4	2017-11-21 19:00:00	1944-01-21 20:00:00	184	86.9	39.3	102.1	106.5	0.95	0	117/76	80	ATRIAL FIBRILLATION	0	0	0	0	0	2017-11-21 19:00:00	N	NA	Y	5	7.75	Y	36220	29.9	UNKNOWN	0.78	17	C-PAP	USES 8 HRS NIGHTLY	0	2017-11-21 19:00:00	101
Hu TNF-R1 (73)	X13	C9	EPI-40	CP	Yes	73	M	White/Caucasian	25.7	0	1207	1177.5	318.46	318.46	4	2017-11-21 19:00:00	1944-01-21 20:00:00	184	86.9	39.3	102.1	106.5	0.95	0	117/76	80	ATRIAL FIBRILLATION	0	0	0	0	0	2017-11-21 19:00:00	N	NA	Y	5	7.75	Y	36220	29.9	UNKNOWN	0.78	17	C-PAP	USES 8 HRS NIGHTLY	0	2017-11-21 19:00:00	101
Hu TNF-R1 (73)	X14	D9	EPI-24	CP	Yes	61	M	White/Caucasian	32.5	0	2392	2362.5	768.97	768.97	4	2017-11-30 19:00:00	1956-04-05 19:00:00	177	101.7	42.5	114.5	120	0.96	0	113.3/70	71.7	HYPERTENSION	HYPERLIPIDEMIA	PERIPHERAL NEUROPATHY	0	0	0	2017-11-30 19:00:00	N	NA	Y	13	6	N	0	0	0	0	0	C-PAP	USES NIGHTLY	0	2017-11-30 19:00:00	102
Hu TNF-R1 (73)	X14	E9	EPI-24	CP	Yes	61	M	White/Caucasian	32.5	0	2317	2287.5	736.25	736.25	4	2017-11-30 19:00:00	1956-04-05 19:00:00	177	101.7	42.5	114.5	120	0.96	0	113.3/70	71.7	HYPERTENSION	HYPERLIPIDEMIA	PERIPHERAL NEUROPATHY	0	0	0	2017-11-30 19:00:00	N	NA	Y	13	6	N	0	0	0	0	0	C-PAP	USES NIGHTLY	0	2017-11-30 19:00:00	102
Hu TNF-R1 (73)	X14	F9	EPI-24	CP	Yes	61	M	White/Caucasian	32.5	0	2385	2355.5	765.89	765.89	4	2017-11-30 19:00:00	1956-04-05 19:00:00	177	101.7	42.5	114.5	120	0.96	0	113.3/70	71.7	HYPERTENSION	HYPERLIPIDEMIA	PERIPHERAL NEUROPATHY	0	0	0	2017-11-30 19:00:00	N	NA	Y	13	6	N	0	0	0	0	0	C-PAP	USES NIGHTLY	0	2017-11-30 19:00:00	102
Hu TNF-R1 (73)	X15	A10	EPI-C1	CI	No	36	F	White/Caucasian	31.6	0	1518	1488.5	423.37	423.37	4	2016-11-16 19:00:00	1980-08-22 20:00:00	165.5	86.5	36.4	96	121.5	0.79	10 lbs.	116/75	81	Multiple Sclerosis	N/A	N/A	N/A	N/A	0	2016-11-16 19:00:00	N	N/A	N	2		Y	42645	4	0	0.9	0	0	0	0	2016-11-16 19:00:00	95
Hu TNF-R1 (73)	X15	B10	EPI-C1	CI	No	36	F	White/Caucasian	31.6	0	1499	1469.5	416.7	416.7	4	2016-11-16 19:00:00	1980-08-22 20:00:00	165.5	86.5	36.4	96	121.5	0.79	10 lbs.	116/75	81	Multiple Sclerosis	N/A	N/A	N/A	N/A	0	2016-11-16 19:00:00	N	N/A	N	2		Y	42645	4	0	0.9	0	0	0	0	2016-11-16 19:00:00	95
Hu TNF-R1 (73)	X15	C10	EPI-C1	CI	No	36	F	White/Caucasian	31.6	0	1554	1524.5	436.11	436.11	4	2016-11-16 19:00:00	1980-08-22 20:00:00	165.5	86.5	36.4	96	121.5	0.79	10 lbs.	116/75	81	Multiple Sclerosis	N/A	N/A	N/A	N/A	0	2016-11-16 19:00:00	N	N/A	N	2		Y	42645	4	0	0.9	0	0	0	0	2016-11-16 19:00:00	95
Hu TNF-R1 (73)	X16	D10	EPI-C2	CI	No	38	M	Black/African American	25.1	0	301	271.5	63.93	63.93	4	2016-11-23 19:00:00	1978-07-14 20:00:00	185.5	86.7	39.6	83.5	107	0.79	5 lbs.	111/71	64	N/A	N/A	N/A	N/A	N/A	0	2016-11-23 19:00:00	N	N/A	N	6		Y	41024	0.9	0	0.912	0	0	0	0	2016-11-23 19:00:00	103
Hu TNF-R1 (73)	X16	E10	EPI-C2	CI	No	38	M	Black/African American	25.1	0	303	273.5	64.41	64.41	4	2016-11-23 19:00:00	1978-07-14 20:00:00	185.5	86.7	39.6	83.5	107	0.79	5 lbs.	111/71	64	N/A	N/A	N/A	N/A	N/A	0	2016-11-23 19:00:00	N	N/A	N	6		Y	41024	0.9	0	0.912	0	0	0	0	2016-11-23 19:00:00	103
Hu TNF-R1 (73)	X16	F10	EPI-C2	CI	No	38	M	Black/African American	25.1	0	301	271.5	63.93	63.93	4	2016-11-23 19:00:00	1978-07-14 20:00:00	185.5	86.7	39.6	83.5	107	0.79	5 lbs.	111/71	64	N/A	N/A	N/A	N/A	N/A	0	2016-11-23 19:00:00	N	N/A	N	6		Y	41024	0.9	0	0.912	0	0	0	0	2016-11-23 19:00:00	103
Hu TNF-R1 (73)	X18	D11	EPI-C4	CI	No	21	F	Asian	18.7	0	1060	1030.5	272.04	272.04	4	2017-03-14 20:00:00	1995-06-13 20:00:00	161	48.6	31.6	64.4	82.6	0.78	0 lbs.	94/61	65	N/A	N/A	N/A	N/A	N/A	0	2017-03-14 20:00:00	N	N/A	N	6		Y	41207	0	0	0.93	0.30599999999999999	0	0	0	2017-03-14 20:00:00	93
Hu TNF-R1 (73)	X18	E11	EPI-C4	CI	No	21	F	Asian	18.7	0	1104	1074.5	285.72	285.72	4	2017-03-14 20:00:00	1995-06-13 20:00:00	161	48.6	31.6	64.4	82.6	0.78	0 lbs.	94/61	65	N/A	N/A	N/A	N/A	N/A	0	2017-03-14 20:00:00	N	N/A	N	6		Y	41207	0	0	0.93	0.30599999999999999	0	0	0	2017-03-14 20:00:00	93
Hu TNF-R1 (73)	X18	F11	EPI-C4	CI	No	21	F	Asian	18.7	0	1159.5	1130	303.24	303.24	4	2017-03-14 20:00:00	1995-06-13 20:00:00	161	48.6	31.6	64.4	82.6	0.78	0 lbs.	94/61	65	N/A	N/A	N/A	N/A	N/A	0	2017-03-14 20:00:00	N	N/A	N	6		Y	41207	0	0	0.93	0.30599999999999999	0	0	0	2017-03-14 20:00:00	93
Hu TNF-R1 (73)	X19	A12	EPI-C5	CI	No	33	F	White/Caucasian	24.6	0	1366	1336.5	370.96	370.96	4	2017-03-15 20:00:00	1983-08-03 20:00:00	170.5	71.6	34	84	108	0.78	0 lbs.	118/80	83	autoimmune arthritis	0	0	0	0	0	2017-03-15 20:00:00	N	N/A	N	11	7	y	42808	0.4	0	0.95	4.24E-2	0	0	0	2017-03-15 20:00:00	95
Hu TNF-R1 (73)	X19	B12	EPI-C5	CI	No	33	F	White/Caucasian	24.6	0	1355	1325.5	367.25	367.25	4	2017-03-15 20:00:00	1983-08-03 20:00:00	170.5	71.6	34	84	108	0.78	0 lbs.	118/80	83	autoimmune arthritis	0	0	0	0	0	2017-03-15 20:00:00	N	N/A	N	11	7	y	42808	0.4	0	0.95	4.24E-2	0	0	0	2017-03-15 20:00:00	95
Hu TNF-R1 (73)	X19	C12	EPI-C5	CI	No	33	F	White/Caucasian	24.6	0	1322.5	1293	356.36	356.36	4	2017-03-15 20:00:00	1983-08-03 20:00:00	170.5	71.6	34	84	108	0.78	0 lbs.	118/80	83	autoimmune arthritis	0	0	0	0	0	2017-03-15 20:00:00	N	N/A	N	11	7	y	42808	0.4	0	0.95	4.24E-2	0	0	0	2017-03-15 20:00:00	95
Hu TNF-R1 (73)	X20	D12	EPI-C6	CI	No	40	F	Black/African American	24.4	0	1269	1239.5	338.65	338.65	4	2017-06-26 20:00:00	1976-07-03 20:00:00	174	73.8	33.1	81	110	0.74	30 lbs.	101/68	65	N/A	N/A	N/A	N/A	N/A	0	2017-06-26 20:00:00	Y	1 year	N	9		N	0	0	0	0	0	0	0	0	2017-06-26 20:00:00	83
Hu TNF-R1 (73)	X20	E12	EPI-C6	CI	No	40	F	Black/African American	24.4	0	1259	1229.5	335.37	335.37	4	2017-06-26 20:00:00	1976-07-03 20:00:00	174	73.8	33.1	81	110	0.74	30 lbs.	101/68	65	N/A	N/A	N/A	N/A	N/A	0	2017-06-26 20:00:00	Y	1 year	N	9		N	0	0	0	0	0	0	0	0	2017-06-26 20:00:00	83
Hu TNF-R1 (73)	X20	F12	EPI-C6	CI	No	40	F	Black/African American	24.4	0	1269	1239.5	338.65	338.65	4	2017-06-26 20:00:00	1976-07-03 20:00:00	174	73.8	33.1	81	110	0.74	30 lbs.	101/68	65	N/A	N/A	N/A	N/A	N/A	0	2017-06-26 20:00:00	Y	1 year	N	9		N	0	0	0	0	0	0	0	0	2017-06-26 20:00:00	83
[truncated: 6 more columns]

## Sheet: TNF-R2
Analyte	Type	Well	Patient	NCP/CP/CI	Hypertension heart disease	Age	Gender	Race/Ethnicity	BMI	Outlier	FI	FI - Bkgd	Conc in Range	Obs Conc	Dilution	Date_visit	DOB	Height (cm)	Weight (kg)	Neck Circumference (cm)	Waist Circumference (cm)	Hip Circumference (cm)	Hip-to-waist ratio	Past year weight gain (lbs)	Avg blood pressure	Avg heart rate	Chronic Illness #1	Chronic Illness #2	Chronic Illness #3	Chronic Illness #4	Chronic Illness #5	Chronic Illness #6	Date_sleep	Shift Work? (Y/N)	Years shift work	Sleep apnea? (Y/N)	Epworth Sleepiness Score	MMAS-8 score	Sleep study results obtained (Y/N)?	Date of sleep study	AHI	% time SaO2<90 (min)	SaO2 Low	% Delta sleep	Treatment plan	Treatment plan adherence	Compliant?	Date_lab	Glucose
Hu TNF-R2 (67)	X1	C3	EPI-20	NCP	No	58	F	White/Caucasian	27.3	0	320	129	16.67	16.670000000000002	4	2017-08-31 20:00:00	1959-07-31 20:00:00	172.1	80.8	34.3	88.5	105.3	0.85	0 lbs.	96/60	61	Hypothyroidism	Glaucoma	Genital herpes	Situational Depression	0	0	2017-08-31 20:00:00	N	N/A	Y	3	5.75	Y	39942	14.1	N/A	0.856	1.4E-2	C-PAP	does not use C-PAP or any other treatment	0	2017-08-31 20:00:00	98
Hu TNF-R2 (67)	X1	D3	EPI-20	NCP	No	58	F	White/Caucasian	27.3	0	356.5	165.5	21.01	21.01	4	2017-08-31 20:00:00	1959-07-31 20:00:00	172.1	80.8	34.3	88.5	105.3	0.85	0 lbs.	96/60	61	Hypothyroidism	Glaucoma	Genital herpes	Situational Depression	0	0	2017-08-31 20:00:00	N	N/A	Y	3	5.75	Y	39942	14.1	N/A	0.856	1.4E-2	C-PAP	does not use C-PAP or any other treatment	0	2017-08-31 20:00:00	98
Hu TNF-R2 (67)	X1	E3	EPI-20	NCP	No	58	F	White/Caucasian	27.3	0	312	121	15.73	15.73	4	2017-08-31 20:00:00	1959-07-31 20:00:00	172.1	80.8	34.3	88.5	105.3	0.85	0 lbs.	96/60	61	Hypothyroidism	Glaucoma	Genital herpes	Situational Depression	0	0	2017-08-31 20:00:00	N	N/A	Y	3	5.75	Y	39942	14.1	N/A	0.856	1.4E-2	C-PAP	does not use C-PAP or any other treatment	0	2017-08-31 20:00:00	98
Hu TNF-R2 (67)	X2	F3	EPI-37	NCP	No	40	M	Hispanic	32.2	0	265	74	10.25	10.25	4	2017-10-02 20:00:00	1976-11-25 19:00:00	167.1	89.8	41	100	109	0.92	10	106.6/53	62.7	SLEEP APNEA	0	0	0	0	0	2017-10-02 20:00:00	Y	5 YRS	Y	8		Y	42129	51.3	4.3	0.8	14.6	C-PAP	DOES NOT OWN A MACHINE	0	2017-10-02 20:00:00	110
Hu TNF-R2 (67)	X2	G3	EPI-37	NCP	No	40	M	Hispanic	32.2	0	264	73	10.13	10.130000000000001	4	2017-10-02 20:00:00	1976-11-25 19:00:00	167.1	89.8	41	100	109	0.92	10	106.6/53	62.7	SLEEP APNEA	0	0	0	0	0	2017-10-02 20:00:00	Y	5 YRS	Y	8		Y	42129	51.3	4.3	0.8	14.6	C-PAP	DOES NOT OWN A MACHINE	0	2017-10-02 20:00:00	110
Hu TNF-R2 (67)	X2	H3	EPI-37	NCP	No	40	M	Hispanic	32.2	0	298	107	14.08	14.08	4	2017-10-02 20:00:00	1976-11-25 19:00:00	167.1	89.8	41	100	109	0.92	10	106.6/53	62.7	SLEEP APNEA	0	0	0	0	0	2017-10-02 20:00:00	Y	5 YRS	Y	8		Y	42129	51.3	4.3	0.8	14.6	C-PAP	DOES NOT OWN A MACHINE	0	2017-10-02 20:00:00	110
Hu TNF-R2 (67)	X3	C4	EPI-45	NCP	No	35	M	Black/African American	49.9	0	146	-45	5.2	OOR <	4	2017-10-04 20:00:00	1981-10-21 20:00:00	177	156.4	50	136	140	0.97	50	143/91	87	GASTRIC REFLUX	0	0	0	0	0	2017-10-04 20:00:00	N	NA	Y	12	5.75	Y	43012	105.9	38	0.72	UNKNOWN	C-PAP	DOES NOT USE OR OWN	0	2017-10-04 20:00:00	98
Hu TNF-R2 (67)	X3	D4	EPI-45	NCP	No	35	M	Black/African American	49.9	0	158	-33	5.2	OOR <	4	2017-10-04 20:00:00	1981-10-21 20:00:00	177	156.4	50	136	140	0.97	50	143/91	87	GASTRIC REFLUX	0	0	0	0	0	2017-10-04 20:00:00	N	NA	Y	12	5.75	Y	43012	105.9	38	0.72	UNKNOWN	C-PAP	DOES NOT USE OR OWN	0	2017-10-04 20:00:00	98
Hu TNF-R2 (67)	X3	E4	EPI-45	NCP	No	35	M	Black/African American	49.9	0	155.5	-35.5	5.2	OOR <	4	2017-10-04 20:00:00	1981-10-21 20:00:00	177	156.4	50	136	140	0.97	50	143/91	87	GASTRIC REFLUX	0	0	0	0	0	2017-10-04 20:00:00	N	NA	Y	12	5.75	Y	43012	105.9	38	0.72	UNKNOWN	C-PAP	DOES NOT USE OR OWN	0	2017-10-04 20:00:00	98
Hu TNF-R2 (67)	X4	F4	EPI-48	NCP	No	55	M	Black/African American	30.6	0	222.5	31.5	5.37	5.37	4	2017-10-10 20:00:00	1962-07-17 20:00:00	175.8	94.7	39	107	116	0.92	15	112.6/71.3	58	NA	0	0	0	0	0	2017-10-10 20:00:00	N	NA	Y	19	6	Y	42412	25.4	16.29	0.79	0	C-PAP	HAS NOT BEEN GIVEN PRESCRIPTION YET	0	2017-10-10 20:00:00	113
Hu TNF-R2 (67)	X4	G4	EPI-48	NCP	No	55	M	Black/African American	30.6	0	237	46	7.03	7.03	4	2017-10-10 20:00:00	1962-07-17 20:00:00	175.8	94.7	39	107	116	0.92	15	112.6/71.3	58	NA	0	0	0	0	0	2017-10-10 20:00:00	N	NA	Y	19	6	Y	42412	25.4	16.29	0.79	0	C-PAP	HAS NOT BEEN GIVEN PRESCRIPTION YET	0	2017-10-10 20:00:00	113
Hu TNF-R2 (67)	X4	H4	EPI-48	NCP	No	55	M	Black/African American	30.6	0	244	53	7.83	7.83	4	2017-10-10 20:00:00	1962-07-17 20:00:00	175.8	94.7	39	107	116	0.92	15	112.6/71.3	58	NA	0	0	0	0	0	2017-10-10 20:00:00	N	NA	Y	19	6	Y	42412	25.4	16.29	0.79	0	C-PAP	HAS NOT BEEN GIVEN PRESCRIPTION YET	0	2017-10-10 20:00:00	113
Hu TNF-R2 (67)	X5	A5	EPI-58	NCP	No	58	F	White/Caucasian	44.3	0	407.5	216.5	27.19	27.19	4	2017-10-27 20:00:00	1959-04-02 19:00:00	158.4	111.1	38.2	118	147.6	0.8	30	124/72	72	HYPERTHYROIDISM	ARTHRITIS	HEPITITUS C (TREATED APRIL 2017)	0	0	0	2017-10-27 20:00:00	N	NA	Y	13	7	Y	42889	21.1	5.71	0.78	UNKNOWN	C-PAP	NO TREATMENT YET	0	2017-10-27 20:00:00	100
Hu TNF-R2 (67)	X5	B5	EPI-58	NCP	No	58	F	White/Caucasian	44.3	0	485	294	36.84	36.840000000000003	4	2017-10-27 20:00:00	1959-04-02 19:00:00	158.4	111.1	38.2	118	147.6	0.8	30	124/72	72	HYPERTHYROIDISM	ARTHRITIS	HEPITITUS C (TREATED APRIL 2017)	0	0	0	2017-10-27 20:00:00	N	NA	Y	13	7	Y	42889	21.1	5.71	0.78	UNKNOWN	C-PAP	NO TREATMENT YET	0	2017-10-27 20:00:00	100
Hu TNF-R2 (67)	X5	C5	EPI-58	NCP	No	58	F	White/Caucasian	44.3	0	465	274	34.32	34.32	4	2017-10-27 20:00:00	1959-04-02 19:00:00	158.4	111.1	38.2	118	147.6	0.8	30	124/72	72	HYPERTHYROIDISM	ARTHRITIS	HEPITITUS C (TREATED APRIL 2017)	0	0	0	2017-10-27 20:00:00	N	NA	Y	13	7	Y	42889	21.1	5.71	0.78	UNKNOWN	C-PAP	NO TREATMENT YET	0	2017-10-27 20:00:00	100
Hu TNF-R2 (67)	X6	D5	EPI-60	NCP	No	72	F	White/Caucasian	37.4	0	312.5	121.5	15.78	15.78	4	2017-10-30 20:00:00	1945-11-01 19:00:00	157.9	93.2	37.5	114	120	0.95	0	116.3/68.3	74	CHRONIC PAIN	0	0	0	0	0	2017-10-30 20:00:00	N	NA	Y	3	7	Y	40681	10.8	UNKNOWN	0.654	0	C-PAP	DOES NOT USE FOR COMFORT REASONS	0	2017-10-30 20:00:00	95
Hu TNF-R2 (67)	X6	E5	EPI-60	NCP	No	72	F	White/Caucasian	37.4	0	327	136	17.49	17.489999999999998	4	2017-10-30 20:00:00	1945-11-01 19:00:00	157.9	93.2	37.5	114	120	0.95	0	116.3/68.3	74	CHRONIC PAIN	0	0	0	0	0	2017-10-30 20:00:00	N	NA	Y	3	7	Y	40681	10.8	UNKNOWN	0.654	0	C-PAP	DOES NOT USE FOR COMFORT REASONS	0	2017-10-30 20:00:00	95
Hu TNF-R2 (67)	X6	F5	EPI-60	NCP	No	72	F	White/Caucasian	37.4	0	295	104	13.73	13.73	4	2017-10-30 20:00:00	1945-11-01 19:00:00	157.9	93.2	37.5	114	120	0.95	0	116.3/68.3	74	CHRONIC PAIN	0	0	0	0	0	2017-10-30 20:00:00	N	NA	Y	3	7	Y	40681	10.8	UNKNOWN	0.654	0	C-PAP	DOES NOT USE FOR COMFORT REASONS	0	2017-10-30 20:00:00	95
Hu TNF-R2 (67)	X21	G5	EPI-34	CP	No	57	F	White/Caucasian	38.7	0	274	83	11.29	11.29	4	2017-08-28 20:00:00	1960-07-25 20:00:00	159	97.8	37	116	133	0.87	3	114.3/78.3	53.6	IRRITALBLE BOWEL SYNDROME	0	0	0	0	0	2017-08-28 20:00:00	N	NA	Y	8	1.5	Y	42815	18	1.6	0.789	U	CPAP	EVERY NIGHT	0	2017-08-28 20:00:00	98
Hu TNF-R2 (67)	X21	G6	EPI-34	CP	No	57	F	White/Caucasian	38.7	0	277	86	11.64	11.64	4	2017-08-28 20:00:00	1960-07-25 20:00:00	159	97.8	37	116	133	0.87	3	114.3/78.3	53.6	IRRITALBLE BOWEL SYNDROME	0	0	0	0	0	2017-08-28 20:00:00	N	NA	Y	8	1.5	Y	42815	18	1.6	0.789	U	CPAP	EVERY NIGHT	0	2017-08-28 20:00:00	98
Hu TNF-R2 (67)	X21	G7	EPI-34	CP	No	57	F	White/Caucasian	38.7	0	247	56	8.18	8.18	4	2017-08-28 20:00:00	1960-07-25 20:00:00	159	97.8	37	116	133	0.87	3	114.3/78.3	53.6	IRRITALBLE BOWEL SYNDROME	0	0	0	0	0	2017-08-28 20:00:00	N	NA	Y	8	1.5	Y	42815	18	1.6	0.789	U	CPAP	EVERY NIGHT	0	2017-08-28 20:00:00	98
Hu TNF-R2 (67)	X23	H5	EPI-26	CP	No	63	F	White/Caucasian	23.8	0	177.5	-13.5	5.2	*0.08	4	2017-10-11 20:00:00	1954-05-07 20:00:00	163	63.3	35.5	80.8	102.5	0.78	0	103/72	84	SEASONAL ALLERGIES	ATROPHIC VAGINITIS	0	0	0	0	2017-10-11 20:00:00	N	NA	Y	2	8	Y	39736	55.9	15	0.85	UNKNOWN	C-PAP	NIGHTLY	0	2017-10-11 20:00:00	88
Hu TNF-R2 (67)	X23	H6	EPI-26	CP	No	63	F	White/Caucasian	23.8	0	163	-28	5.2	OOR <	4	2017-10-11 20:00:00	1954-05-07 20:00:00	163	63.3	35.5	80.8	102.5	0.78	0	103/72	84	SEASONAL ALLERGIES	ATROPHIC VAGINITIS	0	0	0	0	2017-10-11 20:00:00	N	NA	Y	2	8	Y	39736	55.9	15	0.85	UNKNOWN	C-PAP	NIGHTLY	0	2017-10-11 20:00:00	88
Hu TNF-R2 (67)	X23	H7	EPI-26	CP	No	63	F	White/Caucasian	23.8	0	165	-26	5.2	OOR <	4	2017-10-11 20:00:00	1954-05-07 20:00:00	163	63.3	35.5	80.8	102.5	0.78	0	103/72	84	SEASONAL ALLERGIES	ATROPHIC VAGINITIS	0	0	0	0	2017-10-11 20:00:00	N	NA	Y	2	8	Y	39736	55.9	15	0.85	UNKNOWN	C-PAP	NIGHTLY	0	2017-10-11 20:00:00	88
Hu TNF-R2 (67)	X7	A6	EPI-27	NCP	No	61	M	White/Caucasian	24.6	0	257	66	9.33	9.33	4	2017-12-08 19:00:00	1956-11-15 19:00:00	179.3	79.1	38.3	88.8	100.2	0.89	0	134/79	41	BENIGN PROSTATE HYPERPLASIA	0	0	0	0	0	2017-12-08 19:00:00	N	NA	Y	3	5	N	0	0	0	0	0	C-PAP	NOT USING	No	2017-12-08 19:00:00	97
Hu TNF-R2 (67)	X7	B6	EPI-27	NCP	No	61	M	White/Caucasian	24.6	0	258	67	9.44	9.44	4	2017-12-08 19:00:00	1956-11-15 19:00:00	179.3	79.1	38.3	88.8	100.2	0.89	0	134/79	41	BENIGN PROSTATE HYPERPLASIA	0	0	0	0	0	2017-12-08 19:00:00	N	NA	Y	3	5	N	0	0	0	0	0	C-PAP	NOT USING	No	2017-12-08 19:00:00	97
Hu TNF-R2 (67)	X7	C6	EPI-27	NCP	No	61	M	White/Caucasian	24.6	0	301	110	14.43	14.43	4	2017-12-08 19:00:00	1956-11-15 19:00:00	179.3	79.1	38.3	88.8	100.2	0.89	0	134/79	41	BENIGN PROSTATE HYPERPLASIA	0	0	0	0	0	2017-12-08 19:00:00	N	NA	Y	3	5	N	0	0	0	0	0	C-PAP	NOT USING	No	2017-12-08 19:00:00	97
Hu TNF-R2 (67)	X8	D6	EPI-65	NCP	No	40	F	Black/African American	47.2	0	244	53	7.83	7.83	4	2018-01-10 19:00:00	1977-12-07 19:00:00	158.1	118	34.7	100	145.4	0.69	0	118/73	56	NA	0	0	0	0	0	2018-01-10 19:00:00	N	NA	Y	9		N	0	0	0	0	0	C-PAP	Does not use	No	2018-01-10 19:00:00	87
Hu TNF-R2 (67)	X8	E6	EPI-65	NCP	No	40	F	Black/African American	47.2	0	290	99	13.15	13.15	4	2018-01-10 19:00:00	1977-12-07 19:00:00	158.1	118	34.7	100	145.4	0.69	0	118/73	56	NA	0	0	0	0	0	2018-01-10 19:00:00	N	NA	Y	9		N	0	0	0	0	0	C-PAP	Does not use	No	2018-01-10 19:00:00	87
Hu TNF-R2 (67)	X8	F6	EPI-65	NCP	No	40	F	Black/African American	47.2	0	312.5	121.5	15.78	15.78	4	2018-01-10 19:00:00	1977-12-07 19:00:00	158.1	118	34.7	100	145.4	0.69	0	118/73	56	NA	0	0	0	0	0	2018-01-10 19:00:00	N	NA	Y	9		N	0	0	0	0	0	C-PAP	Does not use	No	2018-01-10 19:00:00	87
Hu TNF-R2 (67)	X9	A7	EPI-21	NCP	Yes	74	F	White/Caucasian	35.6	0	252	61	8.75	8.75	4	2017-08-28 20:00:00	1942-11-08 20:00:00	166.5	98.7	40	107	128	0.84	8-10	124.3/80.3	72.3	HIGH BLOOD PRESSURE	ACID REFLUX	0	0	0	0	2017-08-28 20:00:00	N	NA	Y	9	5.75	Y	40076	7.4	UNKNOWN	0.78	18.3 STAGE N3	C-PAP	DOES NOT USE	0	2017-08-28 20:00:00	109
Hu TNF-R2 (67)	X9	B7	EPI-21	NCP	Yes	74	F	White/Caucasian	35.6	0	254	63	8.98	8.98	4	2017-08-28 20:00:00	1942-11-08 20:00:00	166.5	98.7	40	107	128	0.84	8-10	124.3/80.3	72.3	HIGH BLOOD PRESSURE	ACID REFLUX	0	0	0	0	2017-08-28 20:00:00	N	NA	Y	9	5.75	Y	40076	7.4	UNKNOWN	0.78	18.3 STAGE N3	C-PAP	DOES NOT USE	0	2017-08-28 20:00:00	109
Hu TNF-R2 (67)	X9	C7	EPI-21	NCP	Yes	74	F	White/Caucasian	35.6	0	282	91	12.22	12.22	4	2017-08-28 20:00:00	1942-11-08 20:00:00	166.5	98.7	40	107	128	0.84	8-10	124.3/80.3	72.3	HIGH BLOOD PRESSURE	ACID REFLUX	0	0	0	0	2017-08-28 20:00:00	N	NA	Y	9	5.75	Y	40076	7.4	UNKNOWN	0.78	18.3 STAGE N3	C-PAP	DOES NOT USE	0	2017-08-28 20:00:00	109
Hu TNF-R2 (67)	X10	D7	EPI-17	NCP	Yes	75	F	White/Caucasian	20	0	329	138	17.73	17.73	4	2017-08-31 20:00:00	1941-10-28 19:00:00	163.1	53.3	34.5	73.4	95.6	0.76	0 lbs.	127/75	74	Hypertension	A-Fib	Saccoidosis	Hypothyroid	0	0	2017-08-31 20:00:00	N	N/A	Y	6	6.75	Y	41829	11.4	7.0000000000000001E-3	0.85	0.2	C-PAP & dental device	does not use either	No	2017-08-31 20:00:00	87
Hu TNF-R2 (67)	X10	E7	EPI-17	NCP	Yes	75	F	White/Caucasian	20	0	357.5	166.5	21.13	21.13	4	2017-08-31 20:00:00	1941-10-28 19:00:00	163.1	53.3	34.5	73.4	95.6	0.76	0 lbs.	127/75	74	Hypertension	A-Fib	Saccoidosis	Hypothyroid	0	0	2017-08-31 20:00:00	N	N/A	Y	6	6.75	Y	41829	11.4	7.0000000000000001E-3	0.85	0.2	C-PAP & dental device	does not use either	No	2017-08-31 20:00:00	87
Hu TNF-R2 (67)	X10	F7	EPI-17	NCP	Yes	75	F	White/Caucasian	20	0	342	151	19.28	19.28	4	2017-08-31 20:00:00	1941-10-28 19:00:00	163.1	53.3	34.5	73.4	95.6	0.76	0 lbs.	127/75	74	Hypertension	A-Fib	Saccoidosis	Hypothyroid	0	0	2017-08-31 20:00:00	N	N/A	Y	6	6.75	Y	41829	11.4	7.0000000000000001E-3	0.85	0.2	C-PAP & dental device	does not use either	No	2017-08-31 20:00:00	87
Hu TNF-R2 (67)	X11	A8	EPI-22	NCP	Yes	62	M	Asian	23.9	0	323	132	17.02	17.02	4	2017-09-05 20:00:00	1955-04-27 20:00:00	169.2	68.3	38.8	97	103	0.94	0	106.3/66	62	HYPERTENSION	Hyperlipidema	PER-DIABETIC	0	0	0	2017-09-05 20:00:00	N	NA	Y	8	6	N (Facility that pt reported study completed at has no record of him at all)	0	0	0	0	0	C-PAP PRESCRIBED 2.5 YRS AGO	Has not been using	No	2017-09-05 20:00:00	109
Hu TNF-R2 (67)	X11	B8	EPI-22	NCP	Yes	62	M	Asian	23.9	0	337	146	18.68	18.68	4	2017-09-05 20:00:00	1955-04-27 20:00:00	169.2	68.3	38.8	97	103	0.94	0	106.3/66	62	HYPERTENSION	Hyperlipidema	PER-DIABETIC	0	0	0	2017-09-05 20:00:00	N	NA	Y	8	6	N (Facility that pt reported study completed at has no record of him at all)	0	0	0	0	0	C-PAP PRESCRIBED 2.5 YRS AGO	Has not been using	No	2017-09-05 20:00:00	109
Hu TNF-R2 (67)	X11	C8	EPI-22	NCP	Yes	62	M	Asian	23.9	0	416.5	225.5	28.29	28.29	4	2017-09-05 20:00:00	1955-04-27 20:00:00	169.2	68.3	38.8	97	103	0.94	0	106.3/66	62	HYPERTENSION	Hyperlipidema	PER-DIABETIC	0	0	0	2017-09-05 20:00:00	N	NA	Y	8	6	N (Facility that pt reported study completed at has no record of him at all)	0	0	0	0	0	C-PAP PRESCRIBED 2.5 YRS AGO	Has not been using	No	2017-09-05 20:00:00	109
Hu TNF-R2 (67)	X12	D8	EPI-19	NCP	Yes	46	M	White/Caucasian	30.6	0	505	314	39.39	39.39	4	2017-09-13 20:00:00	1971-05-07 20:00:00	181.35	100.5	43	110.5	224.8	0.97	0	136.6/92	65.3	HYPERTENSION	HYPERLIPIDEMIA	0	0	0	0	2017-09-13 20:00:00	N	NA	Y	5	6.75	N	0	0	0	0	0	DENTAL DEVICE BUT IT CAUSED DISCOMFORT	NO LONGER USING DENTAL DEVICE	0	2017-09-13 20:00:00	100
Hu TNF-R2 (67)	X12	E8	EPI-19	NCP	Yes	46	M	White/Caucasian	30.6	0	400	209	26.27	26.27	4	2017-09-13 20:00:00	1971-05-07 20:00:00	181.35	100.5	43	110.5	224.8	0.97	0	136.6/92	65.3	HYPERTENSION	HYPERLIPIDEMIA	0	0	0	0	2017-09-13 20:00:00	N	NA	Y	5	6.75	N	0	0	0	0	0	DENTAL DEVICE BUT IT CAUSED DISCOMFORT	NO LONGER USING DENTAL DEVICE	0	2017-09-13 20:00:00	100
Hu TNF-R2 (67)	X12	F8	EPI-19	NCP	Yes	46	M	White/Caucasian	30.6	0	410.5	219.5	27.56	27.56	4	2017-09-13 20:00:00	1971-05-07 20:00:00	181.35	100.5	43	110.5	224.8	0.97	0	136.6/92	65.3	HYPERTENSION	HYPERLIPIDEMIA	0	0	0	0	2017-09-13 20:00:00	N	NA	Y	5	6.75	N	0	0	0	0	0	DENTAL DEVICE BUT IT CAUSED DISCOMFORT	NO LONGER USING DENTAL DEVICE	0	2017-09-13 20:00:00	100
Hu TNF-R2 (67)	X22	G8	EPI-47	CP	No	66	F	White/Caucasian	29.2	0	235	44	6.8	6.8	4	2017-10-09 20:00:00	1951-06-01 20:00:00	166.5	81	36.9	93.9	108	0.87	10	120/76	61	HYPERTHYROIDISM	0	0	0	0	0	2017-10-09 20:00:00	N	NA	Y	1	7	Y	42780	35.3	6.4	0.78	UNKNOWN	C-PAP	6-8HRS NIGHTLY	0	2017-10-09 20:00:00	99
Hu TNF-R2 (67)	X22	G9	EPI-47	CP	No	66	F	White/Caucasian	29.2	0	236	45	6.92	6.92	4	2017-10-09 20:00:00	1951-06-01 20:00:00	166.5	81	36.9	93.9	108	0.87	10	120/76	61	HYPERTHYROIDISM	0	0	0	0	0	2017-10-09 20:00:00	N	NA	Y	1	7	Y	42780	35.3	6.4	0.78	UNKNOWN	C-PAP	6-8HRS NIGHTLY	0	2017-10-09 20:00:00	99
Hu TNF-R2 (67)	X22	G10	EPI-47	CP	No	66	F	White/Caucasian	29.2	0	245	54	7.95	7.95	4	2017-10-09 20:00:00	1951-06-01 20:00:00	166.5	81	36.9	93.9	108	0.87	10	120/76	61	HYPERTHYROIDISM	0	0	0	0	0	2017-10-09 20:00:00	N	NA	Y	1	7	Y	42780	35.3	6.4	0.78	UNKNOWN	C-PAP	6-8HRS NIGHTLY	0	2017-10-09 20:00:00	99
Hu TNF-R2 (67)	X24	H8	EPI-70	CP	No	42	M	White/Caucasian	36.6	0	359.5	168.5	21.37	21.37	4	2017-11-13 19:00:00	1975-07-26 20:00:00	180	118.5	44.5	123.5	125	0.99	10	157.3/106.3	94	ACID REFLUX	0	0	0	0	0	2017-11-13 19:00:00	N	NA	Y	2	4.75	N	0	0	0	0	0	C-PAP	Uses C-PAP Daily	Yes	2017-11-13 19:00:00	111
Hu TNF-R2 (67)	X24	H9	EPI-70	CP	No	42	M	White/Caucasian	36.6	0	375	184	23.23	23.23	4	2017-11-13 19:00:00	1975-07-26 20:00:00	180	118.5	44.5	123.5	125	0.99	10	157.3/106.3	94	ACID REFLUX	0	0	0	0	0	2017-11-13 19:00:00	N	NA	Y	2	4.75	N	0	0	0	0	0	C-PAP	Uses C-PAP Daily	Yes	2017-11-13 19:00:00	111
Hu TNF-R2 (67)	X24	H10	EPI-70	CP	No	42	M	White/Caucasian	36.6	0	393	202	25.42	25.42	4	2017-11-13 19:00:00	1975-07-26 20:00:00	180	118.5	44.5	123.5	125	0.99	10	157.3/106.3	94	ACID REFLUX	0	0	0	0	0	2017-11-13 19:00:00	N	NA	Y	2	4.75	N	0	0	0	0	0	C-PAP	Uses C-PAP Daily	Yes	2017-11-13 19:00:00	111
Hu TNF-R2 (67)	X13	A9	EPI-41	NCP	Yes	68	F	White/Caucasian	50	0	253	62	8.87	8.8699999999999992	4	2017-09-21 20:00:00	1949-02-25 19:00:00	164	134.6	44	139	154	0.9	20	132/76	66	HYPERTENSION	KIDNEY STONES	BLOOD CLOTS	HYPERLIPIDEMIA	NA	NA	2017-09-21 20:00:00	N	NA	Y	8	4.5	Y	42355	33.1	77.2	0.78	U	DENTAL DEVICE BUT IT CAUSED DISCOMFORT	DOES NOT USE	0	2017-09-21 20:00:00	111
Hu TNF-R2 (67)	X13	B9	EPI-41	NCP	Yes	68	F	White/Caucasian	50	0	232	41	6.46	6.46	4	2017-09-21 20:00:00	1949-02-25 19:00:00	164	134.6	44	139	154	0.9	20	132/76	66	HYPERTENSION	KIDNEY STONES	BLOOD CLOTS	HYPERLIPIDEMIA	NA	NA	2017-09-21 20:00:00	N	NA	Y	8	4.5	Y	42355	33.1	77.2	0.78	U	DENTAL DEVICE BUT IT CAUSED DISCOMFORT	DOES NOT USE	0	2017-09-21 20:00:00	111
Hu TNF-R2 (67)	X13	C9	EPI-41	NCP	Yes	68	F	White/Caucasian	50	0	249	58	8.41	8.41	4	2017-09-21 20:00:00	1949-02-25 19:00:00	164	134.6	44	139	154	0.9	20	132/76	66	HYPERTENSION	KIDNEY STONES	BLOOD CLOTS	HYPERLIPIDEMIA	NA	NA	2017-09-21 20:00:00	N	NA	Y	8	4.5	Y	42355	33.1	77.2	0.78	U	DENTAL DEVICE BUT IT CAUSED DISCOMFORT	DOES NOT USE	0	2017-09-21 20:00:00	111
Hu TNF-R2 (67)	X14	D9	EPI-42	NCP	Yes	40	M	Black/African American	26.5	0	286	95	12.68	12.68	4	2017-09-27 20:00:00	1977-05-02 20:00:00	177	82.9	41.5	96.1	108.9	0.88	0	155/101	56	HYPERTENSION	HYPERCHOLESTEREMIA	0	0	0	0	2017-09-27 20:00:00	N	NA	Y		8	Y	39897	12	0	0.91	0	C-PAP	HAS NOT USED FOR YEARS	0	2017-09-27 20:00:00	93
Hu TNF-R2 (67)	X14	E9	EPI-42	NCP	Yes	40	M	Black/African American	26.5	0	280.5	89.5	12.04	12.04	4	2017-09-27 20:00:00	1977-05-02 20:00:00	177	82.9	41.5	96.1	108.9	0.88	0	155/101	56	HYPERTENSION	HYPERCHOLESTEREMIA	0	0	0	0	2017-09-27 20:00:00	N	NA	Y		8	Y	39897	12	0	0.91	0	C-PAP	HAS NOT USED FOR YEARS	0	2017-09-27 20:00:00	93
Hu TNF-R2 (67)	X14	F9	EPI-42	NCP	Yes	40	M	Black/African American	26.5	0	286.5	95.5	12.74	12.74	4	2017-09-27 20:00:00	1977-05-02 20:00:00	177	82.9	41.5	96.1	108.9	0.88	0	155/101	56	HYPERTENSION	HYPERCHOLESTEREMIA	0	0	0	0	2017-09-27 20:00:00	N	NA	Y		8	Y	39897	12	0	0.91	0	C-PAP	HAS NOT USED FOR YEARS	0	2017-09-27 20:00:00	93
Hu TNF-R2 (67)	X15	A10	EPI-55	NCP	Yes	62	M	White/Caucasian	33.2	0	331	140	17.97	17.97	4	2017-10-23 20:00:00	1955-02-15 19:00:00	179.2	106.6	46.8	117.1	108	1.08	25	222/105	69	HYPERTENSION	BENIGN PROSTATE HYPERPLASIA	HYPERTENSIVE URGENCY. NO SIGN OF ORGAN FAILURE	0	0	0	2017-10-23 20:00:00	N	NA	Y	9	5	Y	39982	23.7	UNKNOWN	0.625	0	C-PAP	DOES NOT USE	0	2017-10-23 20:00:00	122
Hu TNF-R2 (67)	X15	B10	EPI-55	NCP	Yes	62	M	White/Caucasian	33.2	0	385	194	24.45	24.45	4	2017-10-23 20:00:00	1955-02-15 19:00:00	179.2	106.6	46.8	117.1	108	1.08	25	222/105	69	HYPERTENSION	BENIGN PROSTATE HYPERPLASIA	HYPERTENSIVE URGENCY. NO SIGN OF ORGAN FAILURE	0	0	0	2017-10-23 20:00:00	N	NA	Y	9	5	Y	39982	23.7	UNKNOWN	0.625	0	C-PAP	DOES NOT USE	0	2017-10-23 20:00:00	122
Hu TNF-R2 (67)	X15	C10	EPI-55	NCP	Yes	62	M	White/Caucasian	33.2	0	343	152	19.4	19.399999999999999	4	2017-10-23 20:00:00	1955-02-15 19:00:00	179.2	106.6	46.8	117.1	108	1.08	25	222/105	69	HYPERTENSION	BENIGN PROSTATE HYPERPLASIA	HYPERTENSIVE URGENCY. NO SIGN OF ORGAN FAILURE	0	0	0	2017-10-23 20:00:00	N	NA	Y	9	5	Y	39982	23.7	UNKNOWN	0.625	0	C-PAP	DOES NOT USE	0	2017-10-23 20:00:00	122
Hu TNF-R2 (67)	X16	D10	EPI-66	NCP	Yes	65	M	Black/African American	33.8	0	221	30	5.2	5.2	4	2017-11-09 19:00:00	1952-11-04 19:00:00	178.6	107.9	43	117	114.5	1.02	8 POUND LOSS	108.7/71.7	68	HYPERTENSION	HYPERLIPIDEMIA	0	0	0	0	2017-11-09 19:00:00	N	NA	Y	9	4.75	Y	42057	22.6	0	0.9	UNKNOWN	C-PAP	C-PAP USE GIVES PATIENT RESPERATORY INFECTION EVEN THOUGH THE C-PAP IS EFFECTIVE; only uses occasionally	No	2017-11-09 19:00:00	99
Hu TNF-R2 (67)	X16	E10	EPI-66	NCP	Yes	65	M	Black/African American	33.8	0	236	45	6.92	6.92	4	2017-11-09 19:00:00	1952-11-04 19:00:00	178.6	107.9	43	117	114.5	1.02	8 POUND LOSS	108.7/71.7	68	HYPERTENSION	HYPERLIPIDEMIA	0	0	0	0	2017-11-09 19:00:00	N	NA	Y	9	4.75	Y	42057	22.6	0	0.9	UNKNOWN	C-PAP	C-PAP USE GIVES PATIENT RESPERATORY INFECTION EVEN THOUGH THE C-PAP IS EFFECTIVE; only uses occasionally	No	2017-11-09 19:00:00	99
Hu TNF-R2 (67)	X16	F10	EPI-66	NCP	Yes	65	M	Black/African American	33.8	0	235	44	6.8	6.8	4	2017-11-09 19:00:00	1952-11-04 19:00:00	178.6	107.9	43	117	114.5	1.02	8 POUND LOSS	108.7/71.7	68	HYPERTENSION	HYPERLIPIDEMIA	0	0	0	0	2017-11-09 19:00:00	N	NA	Y	9	4.75	Y	42057	22.6	0	0.9	UNKNOWN	C-PAP	C-PAP USE GIVES PATIENT RESPERATORY INFECTION EVEN THOUGH THE C-PAP IS EFFECTIVE; only uses occasionally	No	2017-11-09 19:00:00	99
Hu TNF-R2 (67)	X17	A11	EPI-25	NCP	Yes	68	M	White/Caucasian	32.7	0	277	86	11.64	11.64	4	2017-11-20 19:00:00	1949-05-21 20:00:00	173.1	98.1	45.7	112.1	112.6	0.99	0	126/92	74	HYPERTENSION	HYPERLIPIDMIA	0	0	0	0	2017-11-20 19:00:00	N	NA	Y	9	4.75	N	0	0	0	0	0	C-PAP	NOT USING	0	2017-11-20 19:00:00	115
Hu TNF-R2 (67)	X17	B11	EPI-25	NCP	Yes	68	M	White/Caucasian	32.7	0	259.5	68.5	9.62	9.6199999999999992	4	2017-11-20 19:00:00	1949-05-21 20:00:00	173.1	98.1	45.7	112.1	112.6	0.99	0	126/92	74	HYPERTENSION	HYPERLIPIDMIA	0	0	0	0	2017-11-20 19:00:00	N	NA	Y	9	4.75	N	0	0	0	0	0	C-PAP	NOT USING	0	2017-11-20 19:00:00	115
Hu TNF-R2 (67)	X17	C11	EPI-25	NCP	Yes	68	M	White/Caucasian	32.7	0	254	63	8.98	8.98	4	2017-11-20 19:00:00	1949-05-21 20:00:00	173.1	98.1	45.7	112.1	112.6	0.99	0	126/92	74	HYPERTENSION	HYPERLIPIDMIA	0	0	0	0	2017-11-20 19:00:00	N	NA	Y	9	4.75	N	0	0	0	0	0	C-PAP	NOT USING	0	2017-11-20 19:00:00	115
Hu TNF-R2 (67)	X18	D11	EPI-29	NCP	Yes	60	M	Black/African American	36.3	0	238.5	47.5	7.2	7.2	4	2017-11-21 19:00:00	1957-11-09 19:00:00	192.8	135.1	43.5	130.5	119	1.1	0	127.7/85	70.3	HYPERTENSION	ERECTILE DYSFUNCTION	0	0	0	0	2017-11-21 19:00:00	N	NA	Y	4	7	Y	42178	28.4	6.3	0.56	UNKNOWN	C-PAP	DOES NOT USE FOR COMFORT REASONS	0	2017-11-21 19:00:00	104
Hu TNF-R2 (67)	X18	E11	EPI-29	NCP	Yes	60	M	Black/African American	36.3	0	223	32	5.43	5.43	4	2017-11-21 19:00:00	1957-11-09 19:00:00	192.8	135.1	43.5	130.5	119	1.1	0	127.7/85	70.3	HYPERTENSION	ERECTILE DYSFUNCTION	0	0	0	0	2017-11-21 19:00:00	N	NA	Y	4	7	Y	42178	28.4	6.3	0.56	UNKNOWN	C-PAP	DOES NOT USE FOR COMFORT REASONS	0	2017-11-21 19:00:00	104
Hu TNF-R2 (67)	X18	F11	EPI-29	NCP	Yes	60	M	Black/African American	36.3	0	246	55	8.06	8.06	4	2017-11-21 19:00:00	1957-11-09 19:00:00	192.8	135.1	43.5	130.5	119	1.1	0	127.7/85	70.3	HYPERTENSION	ERECTILE DYSFUNCTION	0	0	0	0	2017-11-21 19:00:00	N	NA	Y	4	7	Y	42178	28.4	6.3	0.56	UNKNOWN	C-PAP	DOES NOT USE FOR COMFORT REASONS	0	2017-11-21 19:00:00	104
Hu TNF-R2 (67)	X19	A12	EPI-69	NCP	Yes	67	M	White/Caucasian	49	0	354	163	20.71	20.71	4	2017-12-14 19:00:00	1950-02-13 19:00:00	174.5	149.3	52	141.5	146.3	0.97	0	118/80	83	HYPERTENSION	HYPERLIPIDEMIA	ATRIAL FIBRILLATION	0	0	0	2017-12-14 19:00:00	N	NA	Y	6	7	Y	7/3/13 AND 7/5/13 (TWO NIGHT STUYD)	8	1.3	0.69	UNKNOWN	C-PAP	USED NIGHTLY UNTIL 1-2 YRS AGO	0	2017-12-14 19:00:00	136
Hu TNF-R2 (67)	X19	B12	EPI-69	NCP	Yes	67	M	White/Caucasian	49	0	406	215	27.01	27.01	4	2017-12-14 19:00:00	1950-02-13 19:00:00	174.5	149.3	52	141.5	146.3	0.97	0	118/80	83	HYPERTENSION	HYPERLIPIDEMIA	ATRIAL FIBRILLATION	0	0	0	2017-12-14 19:00:00	N	NA	Y	6	7	Y	7/3/13 AND 7/5/13 (TWO NIGHT STUYD)	8	1.3	0.69	UNKNOWN	C-PAP	USED NIGHTLY UNTIL 1-2 YRS AGO	0	2017-12-14 19:00:00	136
Hu TNF-R2 (67)	X19	C12	EPI-69	NCP	Yes	67	M	White/Caucasian	49	0	396	205	25.78	25.78	4	2017-12-14 19:00:00	1950-02-13 19:00:00	174.5	149.3	52	141.5	146.3	0.97	0	118/80	83	HYPERTENSION	HYPERLIPIDEMIA	ATRIAL FIBRILLATION	0	0	0	2017-12-14 19:00:00	N	NA	Y	6	7	Y	7/3/13 AND 7/5/13 (TWO NIGHT STUYD)	8	1.3	0.69	UNKNOWN	C-PAP	USED NIGHTLY UNTIL 1-2 YRS AGO	0	2017-12-14 19:00:00	136
Hu TNF-R2 (67)	X20	D12	EPI-12	CP	No	66	M	White/Caucasian	23.5	0	235	44	6.8	6.8	4	2017-08-24 20:00:00	1951-05-24 20:00:00	164.7	63.8	39.4	82.4	93.2	0.89	10	116/71	57	BPH (Enlarged prostate)	Asthma (seasonal)	0	0	0	0	2017-08-24 20:00:00	N	N/A	Y	17	4	Y	40453	23.7	0	0.88	0	C-PAP	7 nights a week	Yes	2017-08-24 20:00:00	101
Hu TNF-R2 (67)	X20	E12	EPI-12	CP	No	66	M	White/Caucasian	23.5	0	231.5	40.5	6.4	6.4	4	2017-08-24 20:00:00	1951-05-24 20:00:00	164.7	63.8	39.4	82.4	93.2	0.89	10	116/71	57	BPH (Enlarged prostate)	Asthma (seasonal)	0	0	0	0	2017-08-24 20:00:00	N	N/A	Y	17	4	Y	40453	23.7	0	0.88	0	C-PAP	7 nights a week	Yes	2017-08-24 20:00:00	101
Hu TNF-R2 (67)	X20	F12	EPI-12	CP	No	66	M	White/Caucasian	23.5	0	227	36	5.89	5.89	4	2017-08-24 20:00:00	1951-05-24 20:00:00	164.7	63.8	39.4	82.4	93.2	0.89	10	116/71	57	BPH (Enlarged prostate)	Asthma (seasonal)	0	0	0	0	2017-08-24 20:00:00	N	N/A	Y	17	4	Y	40453	23.7	0	0.88	0	C-PAP	7 nights a week	Yes	2017-08-24 20:00:00	101
Hu TNF-R2 (67)	X1	C3	EPI-67	CP	No	62	M	White/Caucasian	26.2	0	257	197	92.03	92.03	4	2017-12-05 19:00:00	1955-08-11 20:00:00	183.4	88.2	38.7	94	103.7	0.91	10	130/86	66	NA	0	0	0	0	0	2017-12-05 19:00:00	N	NA	Y	2		Y	41359	53	UNKNOWN	0.8	22	CPAP	USES 7 HRS NIGHTLY	0	2017-12-05 19:00:00	95
Hu TNF-R2 (67)	X1	D3	EPI-67	CP	No	62	M	White/Caucasian	26.2	0	253	193	90.5	90.5	4	2017-12-05 19:00:00	1955-08-11 20:00:00	183.4	88.2	38.7	94	103.7	0.91	10	130/86	66	NA	0	0	0	0	0	2017-12-05 19:00:00	N	NA	Y	2		Y	41359	53	UNKNOWN	0.8	22	CPAP	USES 7 HRS NIGHTLY	0	2017-12-05 19:00:00	95
Hu TNF-R2 (67)	X1	E3	EPI-67	CP	No	62	M	White/Caucasian	26.2	0	255	195	91.27	91.27	4	2017-12-05 19:00:00	1955-08-11 20:00:00	183.4	88.2	38.7	94	103.7	0.91	10	130/86	66	NA	0	0	0	0	0	2017-12-05 19:00:00	N	NA	Y	2		Y	41359	53	UNKNOWN	0.8	22	CPAP	USES 7 HRS NIGHTLY	0	2017-12-05 19:00:00	95
Hu TNF-R2 (67)	X2	F3	EPI-31	CP	No	49	M	White/Caucasian	25.4	0	267	207	95.86	95.86	4	2018-12-14 19:00:00	1969-09-05 20:00:00	166.3	70.3	36.4	83.4	94.6	0.87	0	123/78	47	None	0	0	0	0	0	2018-12-14 19:00:00	N	NA	Y	2		Y	42723	13.3	0	0.91	UNKNOWN	Dental Device	Wears dental device nightly	Yes	2018-12-14 19:00:00	94
Hu TNF-R2 (67)	X2	G3	EPI-31	CP	No	49	M	White/Caucasian	25.4	0	256.5	196.5	91.84	91.84	4	2018-12-14 19:00:00	1969-09-05 20:00:00	166.3	70.3	36.4	83.4	94.6	0.87	0	123/78	47	None	0	0	0	0	0	2018-12-14 19:00:00	N	NA	Y	2		Y	42723	13.3	0	0.91	UNKNOWN	Dental Device	Wears dental device nightly	Yes	2018-12-14 19:00:00	94
Hu TNF-R2 (67)	X2	H3	EPI-31	CP	No	49	M	White/Caucasian	25.4	0	253	193	90.5	90.5	4	2018-12-14 19:00:00	1969-09-05 20:00:00	166.3	70.3	36.4	83.4	94.6	0.87	0	123/78	47	None	0	0	0	0	0	2018-12-14 19:00:00	N	NA	Y	2		Y	42723	13.3	0	0.91	UNKNOWN	Dental Device	Wears dental device nightly	Yes	2018-12-14 19:00:00	94
Hu TNF-R2 (67)	X3	C4	EPI-30	CP	No	44	M	Black/African American	29	0	232.5	172.5	82.58	82.58	4	2019-02-25 19:00:00	1974-10-11 20:00:00	175.4	89.1	40.3	90.7	103.8	0.88	0	125/84	60	None	0	0	0	0	0	2019-02-25 19:00:00	N	NA	Y	7		Y	43369	5.6	0.106	0.84	0.14799999999999999	C-PAP nightly	Wears 6 hrs, 5-6 nights a week	Yes	2019-02-25 19:00:00	120
Hu TNF-R2 (67)	X3	D4	EPI-30	CP	No	44	M	Black/African American	29	0	239	179	85.1	85.1	4	2019-02-25 19:00:00	1974-10-11 20:00:00	175.4	89.1	40.3	90.7	103.8	0.88	0	125/84	60	None	0	0	0	0	0	2019-02-25 19:00:00	N	NA	Y	7		Y	43369	5.6	0.106	0.84	0.14799999999999999	C-PAP nightly	Wears 6 hrs, 5-6 nights a week	Yes	2019-02-25 19:00:00	120
Hu TNF-R2 (67)	X3	E4	EPI-30	CP	No	44	M	Black/African American	29	0	239	179	85.1	85.1	4	2019-02-25 19:00:00	1974-10-11 20:00:00	175.4	89.1	40.3	90.7	103.8	0.88	0	125/84	60	None	0	0	0	0	0	2019-02-25 19:00:00	N	NA	Y	7		Y	43369	5.6	0.106	0.84	0.14799999999999999	C-PAP nightly	Wears 6 hrs, 5-6 nights a week	Yes	2019-02-25 19:00:00	120
Hu TNF-R2 (67)	X4	F4	EPI-23	CP	Yes	69	F	White/Caucasian	37.9	0	438.5	378.5	160.19	160.19	4	2017-09-08 20:00:00	1948-05-08 20:00:00	165.9	104.3	48.4	123.4	134.5	0.91	0	130/67	47	HYPERTENSION	Diabetes Type II	CHRONIC PAIN	0	0	0	2017-09-08 20:00:00	N	NA	Y	5	8	Y	40890	15.2	6.3	0.79	4	C-PAP	10 HOURS EVERY NIGHT	0	2017-09-08 20:00:00	135
Hu TNF-R2 (67)	X4	G4	EPI-23	CP	Yes	69	F	White/Caucasian	37.9	0	442	382	161.49	161.49	4	2017-09-08 20:00:00	1948-05-08 20:00:00	165.9	104.3	48.4	123.4	134.5	0.91	0	130/67	47	HYPERTENSION	Diabetes Type II	CHRONIC PAIN	0	0	0	2017-09-08 20:00:00	N	NA	Y	5	8	Y	40890	15.2	6.3	0.79	4	C-PAP	10 HOURS EVERY NIGHT	0	2017-09-08 20:00:00	135
Hu TNF-R2 (67)	X4	H4	EPI-23	CP	Yes	69	F	White/Caucasian	37.9	0	450	390	164.47	164.47	4	2017-09-08 20:00:00	1948-05-08 20:00:00	165.9	104.3	48.4	123.4	134.5	0.91	0	130/67	47	HYPERTENSION	Diabetes Type II	CHRONIC PAIN	0	0	0	2017-09-08 20:00:00	N	NA	Y	5	8	Y	40890	15.2	6.3	0.79	4	C-PAP	10 HOURS EVERY NIGHT	0	2017-09-08 20:00:00	135
Hu TNF-R2 (67)	X5	A5	EPI-33	CP	Yes	75	F	White/Caucasian	26.2	0	335	275	121.55	121.55	4	2017-09-15 20:00:00	1942-01-25 19:00:00	160.8	67.7	34.4	91.6	105.7	0.87	0	148/82	59	MYASTHENIA GRAVIS	ESOPHAGEAL SPASMS	0	0	0	0	2017-09-15 20:00:00	N	NA	Y	5		N	0	0	0	0	0	C-PAP	5-6 HOURS EVERY NIGHT	0	2017-09-15 20:00:00	88
Hu TNF-R2 (67)	X5	B5	EPI-33	CP	Yes	75	F	White/Caucasian	26.2	0	310	250	112.16	112.16	4	2017-09-15 20:00:00	1942-01-25 19:00:00	160.8	67.7	34.4	91.6	105.7	0.87	0	148/82	59	MYASTHENIA GRAVIS	ESOPHAGEAL SPASMS	0	0	0	0	2017-09-15 20:00:00	N	NA	Y	5		N	0	0	0	0	0	C-PAP	5-6 HOURS EVERY NIGHT	0	2017-09-15 20:00:00	88
Hu TNF-R2 (67)	X5	C5	EPI-33	CP	Yes	75	F	White/Caucasian	26.2	0	298	238	107.63	107.63	4	2017-09-15 20:00:00	1942-01-25 19:00:00	160.8	67.7	34.4	91.6	105.7	0.87	0	148/82	59	MYASTHENIA GRAVIS	ESOPHAGEAL SPASMS	0	0	0	0	2017-09-15 20:00:00	N	NA	Y	5		N	0	0	0	0	0	C-PAP	5-6 HOURS EVERY NIGHT	0	2017-09-15 20:00:00	88
Hu TNF-R2 (67)	X6	D5	EPI-28	CP	Yes	43	F	Black/African American	61	0	340	280	123.42	123.42	4	2017-09-18 20:00:00	1978-01-04 19:00:00	173.4	183.5	44.6	152	176.5	0.86	50	115/72	68	HYPERTENSION	ARTHRITIS	ALLERGIES	0	0	0	2017-09-18 20:00:00	N	NA	Y	22	7	Y	40960	22.3	9.76	0.79	5.3	C-PAP	7-8 HOURS NIGHTLY	0	2017-09-18 20:00:00	90
Hu TNF-R2 (67)	X6	E5	EPI-28	CP	Yes	43	F	Black/African American	61	0	352	292	127.92	127.92	4	2017-09-18 20:00:00	1978-01-04 19:00:00	173.4	183.5	44.6	152	176.5	0.86	50	115/72	68	HYPERTENSION	ARTHRITIS	ALLERGIES	0	0	0	2017-09-18 20:00:00	N	NA	Y	22	7	Y	40960	22.3	9.76	0.79	5.3	C-PAP	7-8 HOURS NIGHTLY	0	2017-09-18 20:00:00	90
Hu TNF-R2 (67)	X6	F5	EPI-28	CP	Yes	43	F	Black/African American	61	0	336	276	121.93	121.93	4	2017-09-18 20:00:00	1978-01-04 19:00:00	173.4	183.5	44.6	152	176.5	0.86	50	115/72	68	HYPERTENSION	ARTHRITIS	ALLERGIES	0	0	0	2017-09-18 20:00:00	N	NA	Y	22	7	Y	40960	22.3	9.76	0.79	5.3	C-PAP	7-8 HOURS NIGHTLY	0	2017-09-18 20:00:00	90
Hu TNF-R2 (67)	X21	G5	EPI-C9	CI	Yes	54	F	White/Caucasian	22	0	210.5	150.5	73.98	73.98	4	2017-09-26 20:00:00	1963-03-13 19:00:00	176.3	68.4	37.75	78	102.8	0.76	0	144.6/85	66	NA	N/A	N/A	N/A	N/A	0	2017-09-26 20:00:00	N	NA	N	7	8	Y	39586	0	0	0	0	0	0	0	2017-09-26 20:00:00	107
Hu TNF-R2 (67)	X21	G6	EPI-C9	CI	Yes	54	F	White/Caucasian	22	0	224	164	79.27	79.27	4	2017-09-26 20:00:00	1963-03-13 19:00:00	176.3	68.4	37.75	78	102.8	0.76	0	144.6/85	66	NA	N/A	N/A	N/A	N/A	0	2017-09-26 20:00:00	N	NA	N	7	8	Y	39586	0	0	0	0	0	0	0	2017-09-26 20:00:00	107
Hu TNF-R2 (67)	X21	G7	EPI-C9	CI	Yes	54	F	White/Caucasian	22	0	219	159	77.32	77.32	4	2017-09-26 20:00:00	1963-03-13 19:00:00	176.3	68.4	37.75	78	102.8	0.76	0	144.6/85	66	NA	N/A	N/A	N/A	N/A	0	2017-09-26 20:00:00	N	NA	N	7	8	Y	39586	0	0	0	0	0	0	0	2017-09-26 20:00:00	107
Hu TNF-R2 (67)	X23	H5	EPI-C10	CI	No	22	M	White/Caucasian	24.1	0	263.5	203.5	94.52	94.52	4	2017-12-15 19:00:00	1995-01-02 19:00:00	185	82.4	35.2	80.7	104.5	0.77	0	118/71	44	NA	0	0	0	0	0	2017-12-15 19:00:00	N	NA	N	6		Y	42402	1	0	0.93	UNKNOWN	NA	0	0	2017-12-15 19:00:00	99
Hu TNF-R2 (67)	X23	H6	EPI-C10	CI	No	22	M	White/Caucasian	24.1	0	268	208	96.24	96.24	4	2017-12-15 19:00:00	1995-01-02 19:00:00	185	82.4	35.2	80.7	104.5	0.77	0	118/71	44	NA	0	0	0	0	0	2017-12-15 19:00:00	N	NA	N	6		Y	42402	1	0	0.93	UNKNOWN	NA	0	0	2017-12-15 19:00:00	99
Hu TNF-R2 (67)	X23	H7	EPI-C10	CI	No	22	M	White/Caucasian	24.1	0	271.5	211.5	97.57	97.57	4	2017-12-15 19:00:00	1995-01-02 19:00:00	185	82.4	35.2	80.7	104.5	0.77	0	118/71	44	NA	0	0	0	0	0	2017-12-15 19:00:00	N	NA	N	6		Y	42402	1	0	0.93	UNKNOWN	NA	0	0	2017-12-15 19:00:00	99
Hu TNF-R2 (67)	X7	A6	EPI-43	CP	Yes	52	M	White/Caucasian	32.5	0	266	206	95.48	95.48	4	2017-09-20 20:00:00	1964-05-22 20:00:00	191.8	119.4	41.1	113.4	125	0.9	15	135/90	49	HYPERLIPIDEMIA	0	0	0	0	0	2017-09-20 20:00:00	N	NA	Y	4	5	Y	40366	60.3	UNKNOWN	0.85	0	C-PAP	7 HOURS NIGHTLY	0	2017-09-20 20:00:00	103
Hu TNF-R2 (67)	X7	B6	EPI-43	CP	Yes	52	M	White/Caucasian	32.5	0	272	212	97.76	97.76	4	2017-09-20 20:00:00	1964-05-22 20:00:00	191.8	119.4	41.1	113.4	125	0.9	15	135/90	49	HYPERLIPIDEMIA	0	0	0	0	0	2017-09-20 20:00:00	N	NA	Y	4	5	Y	40366	60.3	UNKNOWN	0.85	0	C-PAP	7 HOURS NIGHTLY	0	2017-09-20 20:00:00	103
Hu TNF-R2 (67)	X7	C6	EPI-43	CP	Yes	52	M	White/Caucasian	32.5	0	279	219	100.43	100.43	4	2017-09-20 20:00:00	1964-05-22 20:00:00	191.8	119.4	41.1	113.4	125	0.9	15	135/90	49	HYPERLIPIDEMIA	0	0	0	0	0	2017-09-20 20:00:00	N	NA	Y	4	5	Y	40366	60.3	UNKNOWN	0.85	0	C-PAP	7 HOURS NIGHTLY	0	2017-09-20 20:00:00	103
Hu TNF-R2 (67)	X8	D6	EPI-35	CP	Yes	65	F	White/Caucasian	40.9	0	481.5	421.5	176.23	176.23	4	2017-09-28 20:00:00	1952-07-16 20:00:00	164.7	110.9	42	112	127	0.88	0	147.3/65.3	56	HYPERTENSION	HYPERTHROIDISM	TYPE 2 DIABETES	0	0	0	2017-09-28 20:00:00	N	NA	Y	15	6.75	Y	41577	11.6	7.3	0.79	0	C-PAP	USES NIGHTLY	0	2017-09-28 20:00:00	112
Hu TNF-R2 (67)	X8	E6	EPI-35	CP	Yes	65	F	White/Caucasian	40.9	0	461.5	401.5	168.76	168.76	4	2017-09-28 20:00:00	1952-07-16 20:00:00	164.7	110.9	42	112	127	0.88	0	147.3/65.3	56	HYPERTENSION	HYPERTHROIDISM	TYPE 2 DIABETES	0	0	0	2017-09-28 20:00:00	N	NA	Y	15	6.75	Y	41577	11.6	7.3	0.79	0	C-PAP	USES NIGHTLY	0	2017-09-28 20:00:00	112
Hu TNF-R2 (67)	X8	F6	EPI-35	CP	Yes	65	F	White/Caucasian	40.9	0	457	397	167.08	167.08	4	2017-09-28 20:00:00	1952-07-16 20:00:00	164.7	110.9	42	112	127	0.88	0	147.3/65.3	56	HYPERTENSION	HYPERTHROIDISM	TYPE 2 DIABETES	0	0	0	2017-09-28 20:00:00	N	NA	Y	15	6.75	Y	41577	11.6	7.3	0.79	0	C-PAP	USES NIGHTLY	0	2017-09-28 20:00:00	112
Hu TNF-R2 (67)	X9	A7	EPI-46	CP	Yes	75	M	White/Caucasian	29.6	0	588	528	216.19	216.19	4	2017-10-06 20:00:00	1942-09-02 20:00:00	170.1	85.6	41	108.5	100.6	1.07853	0	136/79	72	HYPERTENSION	HYPERLIPIDEMIA	0	0	0	0	2017-10-06 20:00:00	N	NA	Y	4	7	Y	34036	48	UNKNOWN		0	C-PAP	8-11HRS NIGHTLY	0	2017-10-06 20:00:00	107
Hu TNF-R2 (67)	X9	B7	EPI-46	CP	Yes	75	M	White/Caucasian	29.6	0	555	495	203.76	203.76	4	2017-10-06 20:00:00	1942-09-02 20:00:00	170.1	85.6	41	108.5	100.6	1.07853	0	136/79	72	HYPERTENSION	HYPERLIPIDEMIA	0	0	0	0	2017-10-06 20:00:00	N	NA	Y	4	7	Y	34036	48	UNKNOWN		0	C-PAP	8-11HRS NIGHTLY	0	2017-10-06 20:00:00	107
Hu TNF-R2 (67)	X9	C7	EPI-46	CP	Yes	75	M	White/Caucasian	29.6	0	556	496	204.13	204.13	4	2017-10-06 20:00:00	1942-09-02 20:00:00	170.1	85.6	41	108.5	100.6	1.07853	0	136/79	72	HYPERTENSION	HYPERLIPIDEMIA	0	0	0	0	2017-10-06 20:00:00	N	NA	Y	4	7	Y	34036	48	UNKNOWN		0	C-PAP	8-11HRS NIGHTLY	0	2017-10-06 20:00:00	107
Hu TNF-R2 (67)	X10	D7	EPI-50	CP	Yes	59	M	White/Caucasian	41.6	0	281	221	101.19	101.19	4	2017-10-16 20:00:00	1958-05-06 20:00:00	174	126	46	125	126	0.99	0	112.6/69.3	61.6	SLEEP APNEA	HYPERTENSION	0	0	0	0	2017-10-16 20:00:00	N	NA	Y	7	8	Y	41548	98.5	UNKNOWN	0.679	0	C-PAP	USES NIGHTLY	0	2017-10-16 20:00:00	107
Hu TNF-R2 (67)	X10	E7	EPI-50	CP	Yes	59	M	White/Caucasian	41.6	0	267	207	95.86	95.86	4	2017-10-16 20:00:00	1958-05-06 20:00:00	174	126	46	125	126	0.99	0	112.6/69.3	61.6	SLEEP APNEA	HYPERTENSION	0	0	0	0	2017-10-16 20:00:00	N	NA	Y	7	8	Y	41548	98.5	UNKNOWN	0.679	0	C-PAP	USES NIGHTLY	0	2017-10-16 20:00:00	107
Hu TNF-R2 (67)	X10	F7	EPI-50	CP	Yes	59	M	White/Caucasian	41.6	0	276	216	99.29	99.29	4	2017-10-16 20:00:00	1958-05-06 20:00:00	174	126	46	125	126	0.99	0	112.6/69.3	61.6	SLEEP APNEA	HYPERTENSION	0	0	0	0	2017-10-16 20:00:00	N	NA	Y	7	8	Y	41548	98.5	UNKNOWN	0.679	0	C-PAP	USES NIGHTLY	0	2017-10-16 20:00:00	107
Hu TNF-R2 (67)	X11	A8	EPI-52	CP	Yes	59	M	White/Caucasian	39.8	0	360.5	300.5	131.09	131.09	4	2017-10-18 20:00:00	1957-12-28 19:00:00	178.2	126.3	47.4	131.5	125.5	1.05	0	131/81	59	HYPERTENSION	HYPERLIPIDEMIA	TYPE 2 DIABETES	0	0	0	2017-10-18 20:00:00	N	NA	Y	10	5.75	Y	39491		UNKNOWN	0.767	0	C-PAP	6-8HRS NIGHTLY	0	2017-10-18 20:00:00	166
Hu TNF-R2 (67)	X11	B8	EPI-52	CP	Yes	59	M	White/Caucasian	39.8	0	361	301	131.28	131.28	4	2017-10-18 20:00:00	1957-12-28 19:00:00	178.2	126.3	47.4	131.5	125.5	1.05	0	131/81	59	HYPERTENSION	HYPERLIPIDEMIA	TYPE 2 DIABETES	0	0	0	2017-10-18 20:00:00	N	NA	Y	10	5.75	Y	39491		UNKNOWN	0.767	0	C-PAP	6-8HRS NIGHTLY	0	2017-10-18 20:00:00	166
Hu TNF-R2 (67)	X11	C8	EPI-52	CP	Yes	59	M	White/Caucasian	39.8	0	348.5	288.5	126.61	126.61	4	2017-10-18 20:00:00	1957-12-28 19:00:00	178.2	126.3	47.4	131.5	125.5	1.05	0	131/81	59	HYPERTENSION	HYPERLIPIDEMIA	TYPE 2 DIABETES	0	0	0	2017-10-18 20:00:00	N	NA	Y	10	5.75	Y	39491		UNKNOWN	0.767	0	C-PAP	6-8HRS NIGHTLY	0	2017-10-18 20:00:00	166
Hu TNF-R2 (67)	X12	D8	EPI-63	CP	Yes	71	M	White/Caucasian	28.2	0	300.5	240.5	108.57	108.57	4	2017-11-03 20:00:00	1946-02-24 19:00:00	171.4	82.7	37.3	99.6	103.6	0.96	0	94/63	65	HYPERLIPIDEMIA	HYPERTENSION	HISTORY OF STROKE	0	0	0	2017-11-03 20:00:00	N	NA	Y	5	6	Y	41674	45.5	6.6	0.81	UNKNOWN	C-PAP	USES 6-7 HRS NIGHTLY	0	2017-11-03 20:00:00	90
Hu TNF-R2 (67)	X12	E8	EPI-63	CP	Yes	71	M	White/Caucasian	28.2	0	314	254	113.66	113.66	4	2017-11-03 20:00:00	1946-02-24 19:00:00	171.4	82.7	37.3	99.6	103.6	0.96	0	94/63	65	HYPERLIPIDEMIA	HYPERTENSION	HISTORY OF STROKE	0	0	0	2017-11-03 20:00:00	N	NA	Y	5	6	Y	41674	45.5	6.6	0.81	UNKNOWN	C-PAP	USES 6-7 HRS NIGHTLY	0	2017-11-03 20:00:00	90
Hu TNF-R2 (67)	X12	F8	EPI-63	CP	Yes	71	M	White/Caucasian	28.2	0	287.5	227.5	103.65	103.65	4	2017-11-03 20:00:00	1946-02-24 19:00:00	171.4	82.7	37.3	99.6	103.6	0.96	0	94/63	65	HYPERLIPIDEMIA	HYPERTENSION	HISTORY OF STROKE	0	0	0	2017-11-03 20:00:00	N	NA	Y	5	6	Y	41674	45.5	6.6	0.81	UNKNOWN	C-PAP	USES 6-7 HRS NIGHTLY	0	2017-11-03 20:00:00	90
Hu TNF-R2 (67)	X22	G8	EPI-C11	CI	Yes	52	F	Black/African American	35	0	239	179	85.1	85.1	4	2017-10-31 20:00:00	1965-09-10 20:00:00	164.5	94.7	36.4	94.7	111.6	0.86	10	131/86	62	NA	0	0	0	0	0	2017-10-31 20:00:00	N	NA	N	1	4.5	N	NA		NA		NA	NA	NA	0	2017-10-31 20:00:00	80
Hu TNF-R2 (67)	X22	G9	EPI-C11	CI	Yes	52	F	Black/African American	35	0	230	170	81.61	81.61	4	2017-10-31 20:00:00	1965-09-10 20:00:00	164.5	94.7	36.4	94.7	111.6	0.86	10	131/86	62	NA	0	0	0	0	0	2017-10-31 20:00:00	N	NA	N	1	4.5	N	NA		NA		NA	NA	NA	0	2017-10-31 20:00:00	80
Hu TNF-R2 (67)	X22	G10	EPI-C11	CI	Yes	52	F	Black/African American	35	0	232	172	82.39	82.39	4	2017-10-31 20:00:00	1965-09-10 20:00:00	164.5	94.7	36.4	94.7	111.6	0.86	10	131/86	62	NA	0	0	0	0	0	2017-10-31 20:00:00	N	NA	N	1	4.5	N	NA		NA		NA	NA	NA	0	2017-10-31 20:00:00	80
Hu TNF-R2 (67)	X13	A9	EPI-40	CP	Yes	73	M	White/Caucasian	25.7	0	301	241	108.76	108.76	4	2017-11-21 19:00:00	1944-01-21 20:00:00	184	86.9	39.3	102.1	106.5	0.95	0	117/76	80	ATRIAL FIBRILLATION	0	0	0	0	0	2017-11-21 19:00:00	N	NA	Y	5	7.75	Y	36220	29.9	UNKNOWN	0.78	17	C-PAP	USES 8 HRS NIGHTLY	0	2017-11-21 19:00:00	101
Hu TNF-R2 (67)	X13	B9	EPI-40	CP	Yes	73	M	White/Caucasian	25.7	0	303.5	243.5	109.7	109.7	4	2017-11-21 19:00:00	1944-01-21 20:00:00	184	86.9	39.3	102.1	106.5	0.95	0	117/76	80	ATRIAL FIBRILLATION	0	0	0	0	0	2017-11-21 19:00:00	N	NA	Y	5	7.75	Y	36220	29.9	UNKNOWN	0.78	17	C-PAP	USES 8 HRS NIGHTLY	0	2017-11-21 19:00:00	101
Hu TNF-R2 (67)	X13	C9	EPI-40	CP	Yes	73	M	White/Caucasian	25.7	0	302	242	109.14	109.14	4	2017-11-21 19:00:00	1944-01-21 20:00:00	184	86.9	39.3	102.1	106.5	0.95	0	117/76	80	ATRIAL FIBRILLATION	0	0	0	0	0	2017-11-21 19:00:00	N	NA	Y	5	7.75	Y	36220	29.9	UNKNOWN	0.78	17	C-PAP	USES 8 HRS NIGHTLY	0	2017-11-21 19:00:00	101
Hu TNF-R2 (67)	X14	D9	EPI-24	CP	Yes	61	M	White/Caucasian	32.5	0	358	298	130.16	130.16	4	2017-11-30 19:00:00	1956-04-05 19:00:00	177	101.7	42.5	114.5	120	0.96	0	113.3/70	71.7	HYPERTENSION	HYPERLIPIDEMIA	PERIPHERAL NEUROPATHY	0	0	0	2017-11-30 19:00:00	N	NA	Y	13	6	N	0	0	0	0	0	C-PAP	USES NIGHTLY	0	2017-11-30 19:00:00	102
Hu TNF-R2 (67)	X14	E9	EPI-24	CP	Yes	61	M	White/Caucasian	32.5	0	340	280	123.42	123.42	4	2017-11-30 19:00:00	1956-04-05 19:00:00	177	101.7	42.5	114.5	120	0.96	0	113.3/70	71.7	HYPERTENSION	HYPERLIPIDEMIA	PERIPHERAL NEUROPATHY	0	0	0	2017-11-30 19:00:00	N	NA	Y	13	6	N	0	0	0	0	0	C-PAP	USES NIGHTLY	0	2017-11-30 19:00:00	102
Hu TNF-R2 (67)	X14	F9	EPI-24	CP	Yes	61	M	White/Caucasian	32.5	0	358	298	130.16	130.16	4	2017-11-30 19:00:00	1956-04-05 19:00:00	177	101.7	42.5	114.5	120	0.96	0	113.3/70	71.7	HYPERTENSION	HYPERLIPIDEMIA	PERIPHERAL NEUROPATHY	0	0	0	2017-11-30 19:00:00	N	NA	Y	13	6	N	0	0	0	0	0	C-PAP	USES NIGHTLY	0	2017-11-30 19:00:00	102
Hu TNF-R2 (67)	X15	A10	EPI-C1	CI	No	36	F	White/Caucasian	31.6	0	343	283	124.55	124.55	4	2016-11-16 19:00:00	1980-08-22 20:00:00	165.5	86.5	36.4	96	121.5	0.79	10 lbs.	116/75	81	Multiple Sclerosis	N/A	N/A	N/A	N/A	0	2016-11-16 19:00:00	N	N/A	N	2		Y	42645	4	0	0.9	0	0	0	0	2016-11-16 19:00:00	95
Hu TNF-R2 (67)	X15	B10	EPI-C1	CI	No	36	F	White/Caucasian	31.6	0	333	273	120.8	120.8	4	2016-11-16 19:00:00	1980-08-22 20:00:00	165.5	86.5	36.4	96	121.5	0.79	10 lbs.	116/75	81	Multiple Sclerosis	N/A	N/A	N/A	N/A	0	2016-11-16 19:00:00	N	N/A	N	2		Y	42645	4	0	0.9	0	0	0	0	2016-11-16 19:00:00	95
Hu TNF-R2 (67)	X15	C10	EPI-C1	CI	No	36	F	White/Caucasian	31.6	0	357	297	129.79	129.79	4	2016-11-16 19:00:00	1980-08-22 20:00:00	165.5	86.5	36.4	96	121.5	0.79	10 lbs.	116/75	81	Multiple Sclerosis	N/A	N/A	N/A	N/A	0	2016-11-16 19:00:00	N	N/A	N	2		Y	42645	4	0	0.9	0	0	0	0	2016-11-16 19:00:00	95
Hu TNF-R2 (67)	X16	D10	EPI-C2	CI	No	38	M	Black/African American	25.1	0	303	243	109.52	109.52	4	2016-11-23 19:00:00	1978-07-14 20:00:00	185.5	86.7	39.6	83.5	107	0.79	5 lbs.	111/71	64	N/A	N/A	N/A	N/A	N/A	0	2016-11-23 19:00:00	N	N/A	N	6		Y	41024	0.9	0	0.912	0	0	0	0	2016-11-23 19:00:00	103
Hu TNF-R2 (67)	X16	E10	EPI-C2	CI	No	38	M	Black/African American	25.1	0	298	238	107.63	107.63	4	2016-11-23 19:00:00	1978-07-14 20:00:00	185.5	86.7	39.6	83.5	107	0.79	5 lbs.	111/71	64	N/A	N/A	N/A	N/A	N/A	0	2016-11-23 19:00:00	N	N/A	N	6		Y	41024	0.9	0	0.912	0	0	0	0	2016-11-23 19:00:00	103
Hu TNF-R2 (67)	X16	F10	EPI-C2	CI	No	38	M	Black/African American	25.1	0	304.5	244.5	110.08	110.08	4	2016-11-23 19:00:00	1978-07-14 20:00:00	185.5	86.7	39.6	83.5	107	0.79	5 lbs.	111/71	64	N/A	N/A	N/A	N/A	N/A	0	2016-11-23 19:00:00	N	N/A	N	6		Y	41024	0.9	0	0.912	0	0	0	0	2016-11-23 19:00:00	103
Hu TNF-R2 (67)	X18	D11	EPI-C4	CI	No	1900-01-21	F	Asian	1900-01-18 16:48:00	00:00:00	1900-08-16	1900-06-17	1900-03-21 05:16:48	81.22	1900-01-04	2017-03-14 20:00:00	1995-06-13 20:00:00	1900-06-09	1900-02-17 14:24:00	1900-01-31 14:24:00	1900-03-04 09:36:00	1900-03-22 14:24:00	18:43:12	0 lbs.	94/61	1900-03-05	N/A	N/A	N/A	N/A	N/A	0	2017-03-14 20:00:00	N	N/A	N	1900-01-06		Y	41207	00:00:00	0	22:19:12	0.30599999999999999	0	0	0	2017-03-14 20:00:00	1900-04-02
Hu TNF-R2 (67)	X18	E11	EPI-C4	CI	No	1900-01-21	F	Asian	1900-01-18 16:48:00	00:00:00	1900-08-24	1900-06-25	1900-03-24 07:55:12	84.33	1900-01-04	2017-03-14 20:00:00	1995-06-13 20:00:00	1900-06-09	1900-02-17 14:24:00	1900-01-31 14:24:00	1900-03-04 09:36:00	1900-03-22 14:24:00	18:43:12	0 lbs.	94/61	1900-03-05	N/A	N/A	N/A	N/A	N/A	0	2017-03-14 20:00:00	N	N/A	N	1900-01-06		Y	41207	00:00:00	0	22:19:12	0.30599999999999999	0	0	0	2017-03-14 20:00:00	1900-04-02
Hu TNF-R2 (67)	X18	F11	EPI-C4	CI	No	1900-01-21	F	Asian	1900-01-18 16:48:00	00:00:00	1900-08-28	1900-06-29	1900-03-25 20:52:48	85.87	1900-01-04	2017-03-14 20:00:00	1995-06-13 20:00:00	1900-06-09	1900-02-17 14:24:00	1900-01-31 14:24:00	1900-03-04 09:36:00	1900-03-22 14:24:00	18:43:12	0 lbs.	94/61	1900-03-05	N/A	N/A	N/A	N/A	N/A	0	2017-03-14 20:00:00	N	N/A	N	1900-01-06		Y	41207	00:00:00	0	22:19:12	0.30599999999999999	0	0	0	2017-03-14 20:00:00	1900-04-02
Hu TNF-R2 (67)	X19	A12	EPI-C5	CI	No	33	F	White/Caucasian	24.6	0	222.5	162.5	78.69	78.69	4	2017-03-15 20:00:00	1983-08-03 20:00:00	170.5	71.6	34	84	108	0.78	0 lbs.	118/80	83	autoimmune arthritis	0	0	0	0	0	2017-03-15 20:00:00	N	N/A	N	11	7	y	42808	0.4	0	0.95	4.24E-2	0	0	0	2017-03-15 20:00:00	95
Hu TNF-R2 (67)	X19	B12	EPI-C5	CI	No	33	F	White/Caucasian	24.6	0	235	175	83.55	83.55	4	2017-03-15 20:00:00	1983-08-03 20:00:00	170.5	71.6	34	84	108	0.78	0 lbs.	118/80	83	autoimmune arthritis	0	0	0	0	0	2017-03-15 20:00:00	N	N/A	N	11	7	y	42808	0.4	0	0.95	4.24E-2	0	0	0	2017-03-15 20:00:00	95
Hu TNF-R2 (67)	X19	C12	EPI-C5	CI	No	33	F	White/Caucasian	24.6	0	236	176	83.94	83.94	4	2017-03-15 20:00:00	1983-08-03 20:00:00	170.5	71.6	34	84	108	0.78	0 lbs.	118/80	83	autoimmune arthritis	0	0	0	0	0	2017-03-15 20:00:00	N	N/A	N	11	7	y	42808	0.4	0	0.95	4.24E-2	0	0	0	2017-03-15 20:00:00	95
Hu TNF-R2 (67)	X20	D12	EPI-C6	CI	No	40	F	Black/African American	24.4	0	239.5	179.5	85.29	85.29	4	2017-06-26 20:00:00	1976-07-03 20:00:00	174	73.8	33.1	81	110	0.74	30 lbs.	101/68	65	N/A	N/A	N/A	N/A	N/A	0	2017-06-26 20:00:00	Y	1 year	N	9		N	0	0	0	0	0	0	0	0	2017-06-26 20:00:00	83
Hu TNF-R2 (67)	X20	E12	EPI-C6	CI	No	40	F	Black/African American	24.4	0	244.5	184.5	87.23	87.23	4	2017-06-26 20:00:00	1976-07-03 20:00:00	174	73.8	33.1	81	110	0.74	30 lbs.	101/68	65	N/A	N/A	N/A	N/A	N/A	0	2017-06-26 20:00:00	Y	1 year	N	9		N	0	0	0	0	0	0	0	0	2017-06-26 20:00:00	83
Hu TNF-R2 (67)	X20	F12	EPI-C6	CI	No	40	F	Black/African American	24.4	0	262	202	93.95	93.95	4	2017-06-26 20:00:00	1976-07-03 20:00:00	174	73.8	33.1	81	110	0.74	30 lbs.	101/68	65	N/A	N/A	N/A	N/A	N/A	0	2017-06-26 20:00:00	Y	1 year	N	9		N	0	0	0	0	0	0	0	0	2017-06-26 20:00:00	83
[truncated: 6 more columns]

## Sheet: Patient Biometric Data
Patiant	NCP/CP/CI	Hypertension or heart disease	Age	Gender	Race/Ethnicity	BMI	Date	DOB	Height (cm)	Weight (kg)	Neck Circumference (cm)	Waist Circumference (cm)	Hip Circumference (cm)	Hip-to-waist ratio	Past year weight gain (lbs)	Avg blood pressure	Avg heart rate	Chronic Illness #1	Chronic Illness #2	Chronic Illness #3	Chronic Illness #4	Chronic Illness #5	Chronic Illness #6	Date	Shift Work? (Y/N)	Years shift work	Sleep apnea? (Y/N)	Epworth Sleepiness Score	MMAS-8 score	Sleep study results obtained (Y/N)?	Date of sleep study	AHI	% time SaO2<90 (min)	SaO2 Low	% Delta sleep	Treatment plan	Treatment plan adherence	Compliant?	Date	Glucose	Total Cholesterol	HDL	LDL	Triglycerides	hs-CRP	Taking chronic meds?
EPI-20	NCP	No	58	F	White/Caucasian	27.3	2017-08-31	1959-07-31	172.1	80.8	34.3	88.5	105.3	0.85	0 lbs.	96/60	61	Hypothyroidism	Glaucoma	Genital herpes	Situational Depression	0	0	42978	N	N/A	Y	3	5.75	Y	39942	14.1	N/A	0.856	0.014	C-PAP	does not use C-PAP or any other treatment	0	42978	98	251	62.8	174	73	1.66	Y
EPI-37	NCP	No	40	M	Hispanic	32.2	2017-10-02	1976-11-25	167.1	89.8	41	100	109	0.92	10	106.6/53	62.7	SLEEP APNEA	0	0	0	0	0	43010	Y	5 YRS	Y	8	NA	Y	42129	51.3	4.3	0.8	14.6	C-PAP	DOES NOT OWN A MACHINE	0	43010	110	154	27.5	85	206	0.27	N
EPI-45	NCP	No	35	M	Black/African American	49.9	2017-10-04	1981-10-21	177	156.4	50	136	140	0.97	50	143/91	87	GASTRIC REFLUX	0	0	0	0	0	43012	N	NA	Y	12	5.75	Y	43012	105.9	38	0.72	UNKNOWN	C-PAP	DOES NOT USE OR OWN	0	43012	98	127	32.5	76	95	13.87	Y
EPI-48	NCP	No	55	M	Black/African American	30.6	2017-10-10	1962-07-17	175.8	94.7	39	107	116	0.92	15	112.6/71.3	58	NA	0	0	0	0	0	43018	N	NA	Y	19	6	Y	42412	25.4	16.29	0.79	0	C-PAP	HAS NOT BEEN GIVEN PRESCRIPTION YET	0	43018	113	219	51.2	137	152	5.31	N
EPI-58	NCP	No	58	F	White/Caucasian	44.3	2017-10-27	1959-04-02	158.4	111.1	38.2	118	147.6	0.8	30	124/72	72	HYPERTHYROIDISM	ARTHRITIS	HEPITITUS C (TREATED APRIL 2017)	0	0	0	43035	N	NA	Y	13	7	Y	42889	21.1	5.71	0.78	UNKNOWN	C-PAP	NO TREATMENT YET	0	43035	100	144	47.1	81	144	1.56	Y
EPI-60	NCP	No	72	F	White/Caucasian	37.4	2017-10-30	1945-11-01	157.9	93.2	37.5	114	120	0.95	0	116.3/68.3	74	CHRONIC PAIN	0	0	0	0	0	43038	N	NA	Y	3	7	Y	40681	10.8	UNKNOWN	0.654	0	C-PAP	DOES NOT USE FOR COMFORT REASONS	0	43038	95	183	49.7	106	135	1.63	Y
EPI-34	CP	No	57	F	White/Caucasian	38.7	2017-08-28	1960-07-25	159	97.8	37	116	133	0.87	3	114.3/78.3	53.6	IRRITALBLE BOWEL SYNDROME	0	0	0	0	0	42975	N	NA	Y	8	1.5	Y	42815	18	1.6	0.789	U	CPAP	EVERY NIGHT	0	42975	98	154	49.6	74	153	3.29	Y
EPI-26	CP	No	63	F	White/Caucasian	23.8	2017-10-11	1954-05-07	163	63.3	35.5	80.8	102.5	0.78	0	103/72	84	SEASONAL ALLERGIES	ATROPHIC VAGINITIS	0	0	0	0	43019	N	NA	Y	2	8	Y	39736	55.9	15	0.85	UNKNOWN	C-PAP	NIGHTLY	0	43019	88	223	100.2	113	49	0.53	Y
EPI-27	NCP	No	61	M	White/Caucasian	24.6	2017-12-08	1956-11-15	179.3	79.1	38.3	88.8	100.2	0.89	0	134/79	41	BENIGN PROSTATE HYPERPLASIA	0	0	0	0	0	43077	N	NA	Y	3	5	N	0	0	0	0	0	C-PAP	NOT USING	No	43077	97	195	56.9	123	76	0.12	Y
EPI-65	NCP	No	40	F	Black/African American	47.2	2018-01-10	1977-12-07	158.1	118	34.7	100	145.4	0.69	0	118/73	56	NA	0	0	0	0	0	43110	N	NA	Y	9	NA	N	0	0	0	0	0	C-PAP	Does not use	No	43110	87	150	55.7	87	39	0.59	N
EPI-21	NCP	Yes	74	F	White/Caucasian	35.6	2017-08-28	1942-11-08	166.5	98.7	40	107	128	0.84	8-10	124.3/80.3	72.3	HIGH BLOOD PRESSURE	ACID REFLUX	0	0	0	0	42975	N	NA	Y	9	5.75	Y	40076	7.4	UNKNOWN	0.78	18.3 STAGE N3	C-PAP	DOES NOT USE	0	42975	109	231	55	140	179	3.71	Y
EPI-17	NCP	Yes	75	F	White/Caucasian	20	2017-08-31	1941-10-28	163.1	53.3	34.5	73.4	95.6	0.76	0 lbs.	127/75	74	Hypertension	A-Fib	Saccoidosis	Hypothyroid	0	0	42978	N	N/A	Y	6	6.75	Y	41829	11.4	0.007	0.85	0.2	C-PAP & dental device	does not use either	No	42978	87	187	54	109	120	1.63	Y
EPI-22	NCP	Yes	62	M	Asian	23.9	2017-09-05	1955-04-27	169.2	68.3	38.8	97	103	0.94	0	106.3/66	62	HYPERTENSION	Hyperlipidema	PER-DIABETIC	0	0	0	42983	N	NA	Y	8	6	N (Facility that pt reported study completed at has no record of him at all)	0	0	0	0	0	C-PAP PRESCRIBED 2.5 YRS AGO	Has not been using	No	42983	109	169	26.2	83	301	0.006	Y
EPI-19	NCP	Yes	46	M	White/Caucasian	30.6	2017-09-13	1971-05-07	181.35	100.5	43	110.5	224.8	0.97	0	136.6/92	65.3	HYPERTENSION	HYPERLIPIDEMIA	0	0	0	0	42991	N	NA	Y	5	6.75	N	0	0	0	0	0	DENTAL DEVICE BUT IT CAUSED DISCOMFORT	NO LONGER USING DENTAL DEVICE	0	42991	100	295	45.7	195	274	1.78	Y
EPI-47	CP	No	66	F	White/Caucasian	29.2	2017-10-09	1951-06-01	166.5	81	36.9	93.9	108	0.87	10	120/76	61	HYPERTHYROIDISM	0	0	0	0	0	43017	N	NA	Y	1	7	Y	42780	35.3	6.4	0.78	UNKNOWN	C-PAP	6-8HRS NIGHTLY	0	43017	99	152	71.8	68	60	1.43	Y
EPI-70	CP	No	42	M	White/Caucasian	36.6	2017-11-13	1975-07-26	180	118.5	44.5	123.5	125	0.99	10	157.3/106.3	94	ACID REFLUX	0	0	0	0	0	43052	N	NA	Y	2	4.75	N	0	0	0	0	0	C-PAP	Uses C-PAP Daily	Yes	43052	111	198	51.1	129	91	6.48	Y
EPI-41	NCP	Yes	68	F	White/Caucasian	50	2017-09-21	1949-02-25	164	134.6	44	139	154	0.9	20	132/76	66	HYPERTENSION	KIDNEY STONES	BLOOD CLOTS	HYPERLIPIDEMIA	NA	NA	42999	N	NA	Y	8	4.5	Y	42355	33.1	77.2	0.78	U	DENTAL DEVICE BUT IT CAUSED DISCOMFORT	DOES NOT USE	0	42999	111	166	98.2	53	76	0.9	Y
EPI-42	NCP	Yes	40	M	Black/African American	26.5	2017-09-27	1977-05-02	177	82.9	41.5	96.1	108.9	0.88	0	155/101	56	HYPERTENSION	HYPERCHOLESTEREMIA	0	0	0	0	43005	N	NA	Y	NA	8	Y	39897	12	0	0.91	0	C-PAP	HAS NOT USED FOR YEARS	0	43005	93	158	44.7	102	58	3.62	Y
EPI-55	NCP	Yes	62	M	White/Caucasian	33.2	2017-10-23	1955-02-15	179.2	106.6	46.8	117.1	108	1.08	25	222/105	69	HYPERTENSION	BENIGN PROSTATE HYPERPLASIA	HYPERTENSIVE URGENCY. NO SIGN OF ORGAN FAILURE	0	0	0	43031	N	NA	Y	9	5	Y	39982	23.7	UNKNOWN	0.625	0	C-PAP	DOES NOT USE	0	43031	122	187	32.4	119	178	0.48	Y
EPI-66	NCP	Yes	65	M	Black/African American	33.8	2017-11-09	1952-11-04	178.6	107.9	43	117	114.5	1.02	8 POUND LOSS	108.7/71.7	68	HYPERTENSION	HYPERLIPIDEMIA	0	0	0	0	43048	N	NA	Y	9	4.75	Y	42057	22.6	0	0.9	UNKNOWN	C-PAP	C-PAP USE GIVES PATIENT RESPERATORY INFECTION EVEN THOUGH THE C-PAP IS EFFECTIVE; only uses occasionally	No	43048	99	146	32.5	92	108	2.09	Y
EPI-25	NCP	Yes	68	M	White/Caucasian	32.7	2017-11-20	1949-05-21	173.1	98.1	45.7	112.1	112.6	0.99	0	126/92	74	HYPERTENSION	HYPERLIPIDMIA	0	0	0	0	43059	N	NA	Y	9	4.75	N	0	0	0	0	0	C-PAP	NOT USING	0	43059	115	142	28.3	75	194	2.05	Y
EPI-29	NCP	Yes	60	M	Black/African American	36.3	2017-11-21	1957-11-09	192.8	135.1	43.5	130.5	119	1.1	0	127.7/85	70.3	HYPERTENSION	ERECTILE DYSFUNCTION	0	0	0	0	43060	N	NA	Y	4	7	Y	42178	28.4	6.3	0.56	UNKNOWN	C-PAP	DOES NOT USE FOR COMFORT REASONS	0	43060	104	162	40.5	107	71	1.99	Y
EPI-69	NCP	Yes	67	M	White/Caucasian	49	2017-12-14	1950-02-13	174.5	149.3	52	141.5	146.3	0.97	0	118/80	83	HYPERTENSION	HYPERLIPIDEMIA	ATRIAL FIBRILLATION	0	0	0	43083	N	NA	Y	6	7	Y	7/3/13 AND 7/5/13 (TWO NIGHT STUYD)	8	1.3	0.69	UNKNOWN	C-PAP	USED NIGHTLY UNTIL 1-2 YRS AGO	0	43083	136	143	26.9	72	222	22.76	Y
EPI-12	CP	No	66	M	White/Caucasian	23.5	2017-08-24	1951-05-24	164.7	63.8	39.4	82.4	93.2	0.89	10	116/71	57	BPH (Enlarged prostate)	Asthma (seasonal)	0	0	0	0	42971	N	N/A	Y	17	4	Y	40453	23.7	0	0.88	0	C-PAP	7 nights a week	Yes	42971	101	194	59.5	121	70	0.2	Y
EPI-67	CP	No	62	M	White/Caucasian	26.2	2017-12-05	1955-08-11	183.4	88.2	38.7	94	103.7	0.91	10	130/86	66	NA	0	0	0	0	0	43074	N	NA	Y	2	NA	Y	41359	53	UNKNOWN	0.8	22	CPAP	USES 7 HRS NIGHTLY	0	43074	95	194	56.7	117	101	0.66	N
EPI-31	CP	No	49	M	White/Caucasian	25.4	2018-12-14	1969-09-05	166.3	70.3	36.4	83.4	94.6	0.87	0	123/78	47	None	0	0	0	0	0	43448	N	NA	Y	2	NA	Y	42723	13.3	0	0.91	UNKNOWN	Dental Device	Wears dental device nightly	Yes	43448	94	194	44.7	125	95	0.34	N
EPI-30	CP	No	44	M	Black/African American	29	2019-02-25	1974-10-11	175.4	89.1	40.3	90.7	103.8	0.88	0	125/84	60	None	0	0	0	0	0	43521	N	NA	Y	7	NA	Y	43369	5.6	0.106	0.84	0.148	C-PAP nightly	Wears 6 hrs, 5-6 nights a week	Yes	43521	120	198	30.6	150	135	1.71	N
EPI-23	CP	Yes	69	F	White/Caucasian	37.9	2017-09-08	1948-05-08	165.9	104.3	48.4	123.4	134.5	0.91	0	130/67	47	HYPERTENSION	Diabetes Type II	CHRONIC PAIN	0	0	0	42986	N	NA	Y	5	8	Y	40890	15.2	6.3	0.79	4	C-PAP	10 HOURS EVERY NIGHT	0	42986	135	219	24.8	114	430	25.71	Y
EPI-33	CP	Yes	75	F	White/Caucasian	26.2	2017-09-15	1942-01-25	160.8	67.7	34.4	91.6	105.7	0.87	0	148/82	59	MYASTHENIA GRAVIS	ESOPHAGEAL SPASMS	0	0	0	0	42993	N	NA	Y	5	NA	N	0	0	0	0	0	C-PAP	5-6 HOURS EVERY NIGHT	0	42993	88	206	68.6	123	71	2.99	Y
EPI-28	CP	Yes	43	F	Black/African American	61	2017-09-18	1978-01-04	173.4	183.5	44.6	152	176.5	0.86	50	115/72	68	HYPERTENSION	ARTHRITIS	ALLERGIES	0	0	0	42996	N	NA	Y	22	7	Y	40960	22.3	9.76	0.79	5.3	C-PAP	7-8 HOURS NIGHTLY	0	42996	90	187	36.4	127	118	5.98	Y
EPI-C9	CI	Yes	54	F	White/Caucasian	22	2017-09-26	1963-03-13	176.3	68.4	37.75	78	102.8	0.76	0	144.6/85	66	NA	N/A	N/A	N/A	N/A	0	43004	N	NA	N	7	8	Y	39586	0	0	0	0	0	0	0	43004	107	201	85.8	105	50	0.41	N
EPI-C10	CI	No	22	M	White/Caucasian	24.1	2017-12-15	1995-01-02	185	82.4	35.2	80.7	104.5	0.77	0	118/71	44	NA	0	0	0	0	0	43084	N	NA	N	6	NA	Y	42402	1	0	0.93	UNKNOWN	NA	0	0	43084	99	142	48	76	89	1.95	N
EPI-43	CP	Yes	52	M	White/Caucasian	32.5	2017-09-20	1964-05-22	191.8	119.4	41.1	113.4	125	0.9	15	135/90	49	HYPERLIPIDEMIA	0	0	0	0	0	42998	N	NA	Y	4	5	Y	40366	60.3	UNKNOWN	0.85	0	C-PAP	7 HOURS NIGHTLY	0	42998	103	158	52.4	87	94	1.21	Y
EPI-35	CP	Yes	65	F	White/Caucasian	40.9	2017-09-28	1952-07-16	164.7	110.9	42	112	127	0.88	0	147.3/65.3	56	HYPERTENSION	HYPERTHROIDISM	TYPE 2 DIABETES	0	0	0	43006	N	NA	Y	15	6.75	Y	41577	11.6	7.3	0.79	0	C-PAP	USES NIGHTLY	0	43006	112	193	53.3	115	124	26.22	Y
EPI-46	CP	Yes	75	M	White/Caucasian	29.6	2017-10-06	1942-09-02	170.1	85.6	41	108.5	100.6	1.07853	0	136/79	72	HYPERTENSION	HYPERLIPIDEMIA	0	0	0	0	43014	N	NA	Y	4	7	Y	34036	48	UNKNOWN	UNKNOWN	0	C-PAP	8-11HRS NIGHTLY	0	43014	107	160	52.4	87	101	0.76	Y
EPI-50	CP	Yes	59	M	White/Caucasian	41.6	2017-10-16	1958-05-06	174	126	46	125	126	0.99	0	112.6/69.3	61.6	SLEEP APNEA	HYPERTENSION	0	0	0	0	43024	N	NA	Y	7	8	Y	41548	98.5	UNKNOWN	0.679	0	C-PAP	USES NIGHTLY	0	43024	107	182	44.9	119	89	4.35	Y
EPI-52	CP	Yes	59	M	White/Caucasian	39.8	2017-10-18	1957-12-28	178.2	126.3	47.4	131.5	125.5	1.05	0	131/81	59	HYPERTENSION	HYPERLIPIDEMIA	TYPE 2 DIABETES	0	0	0	43026	N	NA	Y	10	5.75	Y	39491	25.4 DURING REM, 58.4 DURING SUPINE	UNKNOWN	0.767	0	C-PAP	6-8HRS NIGHTLY	0	43026	166	131	26.2	37	340	2.88	Y
EPI-63	CP	Yes	71	M	White/Caucasian	28.2	2017-11-03	1946-02-24	171.4	82.7	37.3	99.6	103.6	0.96	0	94/63	65	HYPERLIPIDEMIA	HYPERTENSION	HISTORY OF STROKE	0	0	0	43042	N	NA	Y	5	6	Y	41674	45.5	6.6	0.81	UNKNOWN	C-PAP	USES 6-7 HRS NIGHTLY	0	43042	90	150	50.8	81	89	1.98	Y
EPI-C11	CI	Yes	52	F	Black/African American	35	2017-10-31	1965-09-10	164.5	94.7	36.4	94.7	111.6	0.86	10	131/86	62	NA	0	0	0	0	0	43039	N	NA	N	1	4.5	N	NA	NA	NA	NA	NA	NA	NA	0	43039	80	170	37.9	121	55	0.61	Y
EPI-40	CP	Yes	73	M	White/Caucasian	25.7	2017-11-21	1944-01-21	184	86.9	39.3	102.1	106.5	0.95	0	117/76	80	ATRIAL FIBRILLATION	0	0	0	0	0	43060	N	NA	Y	5	7.75	Y	36220	29.9	UNKNOWN	0.78	17	C-PAP	USES 8 HRS NIGHTLY	0	43060	101	167	71.8	76	94	1.93	Y
EPI-24	CP	Yes	61	M	White/Caucasian	32.5	2017-11-30	1956-04-05	177	101.7	42.5	114.5	120	0.96	0	113.3/70	71.7	HYPERTENSION	HYPERLIPIDEMIA	PERIPHERAL NEUROPATHY	0	0	0	43069	N	NA	Y	13	6	N	0	0	0	0	0	C-PAP	USES NIGHTLY	0	43069	102	182	38.2	115	142	3.26	Y
EPI-C1	CI	No	36	F	White/Caucasian	31.6	2016-11-16	1980-08-22	165.5	86.5	36.4	96	121.5	0.79	10 lbs.	116/75	81	Multiple Sclerosis	N/A	N/A	N/A	N/A	0	42690	N	N/A	N	2	N/A	Y	42645	4	0	0.9	0	0	0	0	42690	95	185	58.5	103	118	1.08	N
EPI-C2	CI	No	38	M	Black/African American	25.1	2016-11-23	1978-07-14	185.5	86.7	39.6	83.5	107	0.79	5 lbs.	111/71	64	N/A	N/A	N/A	N/A	N/A	0	42697	N	N/A	N	6	N/A	Y	41024	0.9	0	0.912	0	0	0	0	42697	103	177	44.8	118	71	1.73	N
EPI-C4	CI	No	21	F	Asian	18.7	2017-03-14	1995-06-13	161	48.6	31.6	64.4	82.6	0.78	0 lbs.	94/61	65	N/A	N/A	N/A	N/A	N/A	0	42808	N	N/A	N	6	N/A	Y	41207	0	0	0.93	0.306	0	0	0	42808	93	130	53	59	91	0.32	N
EPI-C5	CI	No	33	F	White/Caucasian	24.6	2017-03-15	1983-08-03	170.5	71.6	34	84	108	0.78	0 lbs.	118/80	83	autoimmune arthritis	0	0	0	0	0	42809	N	N/A	N	11	7	y	42808	0.4	0	0.95	0.0424	0	0	0	42809	95	167	44.5	92	153	0.41	Y
EPI-C6	CI	No	40	F	Black/African American	24.4	2017-06-26	1976-07-03	174	73.8	33.1	81	110	0.74	30 lbs.	101/68	65	N/A	N/A	N/A	N/A	N/A	0	42912	Y	1 year	N	9	N/A	N	0	0	0	0	0	0	0	0	42912	83	188	57.8	120	53	2.04	N
